# Supplementary material for: Silver nanoparticle biosynthesis utilizing Ocimum kilimandscharicum leaf extract and assessment of its antibacterial activity against certain chosen bacteria
Source: PLoS One. 2024 May 29;19(5):e0295463. doi: 10.1371/journal.pone.0295463 (PMC11135695; doi:10.1371/journal.pone.0295463)
Supplement: S1 File — (ZIP) [file pone.0295463.s001.zip]

Archive with 7 entries (7 files):
- data OK AES pH.xls
- data OK AES time.xls
- data OK AES.xls
- data OK MES pH.xls
- data OK MES time.xls
- data OK MES.xls
- Clarification.docx
