# Supplementary material for: Silver nanoparticle biosynthesis utilizing Ocimum kilimandscharicum leaf extract and assessment of its antibacterial activity against certain chosen bacteria
Source: PLoS One. 2024 May 29;19(5):e0295463. doi: 10.1371/journal.pone.0295463 (PMC11135695; doi:10.1371/journal.pone.0295463)
Supplement: S1 File — (ZIP) [file pone.0295463.s001.zip › data OK AES pH.xls]

## Sheet: Sheet1
Company
Print Date	2021-11-26 16:46:33
File Name	ph2.wscn
Date	2021-11-22 12:26:11
Operator
Sample Name	Data 5
Comment
Instrument Model	6800
ROM Ver.	1
Serial No.	1222507
Manuf. No.	6607026
Instrument Parameters
Measurement Mode	Spectrum Scan
Data Mode	ABS
Start WL	800
End WL	200
Scan Speed	400 nm/min
Sampling Interval	1
Slit Width	1.5
Lamp Change Mode	Auto
Auto Change WL	339
Baseline Correction	System
Response	Fast
Path Length	10
Data List
nm	ABS
800	-0.0225
799	-0.0228
798	-0.0232
797	-0.0228
796	-0.0228
795	-0.0225
794	-0.0227
793	-0.0224
792	-0.0223
791	-0.0223
790	-0.0222
789	-0.0213
788	-0.0209
787	-0.021
786	-0.021
785	-0.0206
784	-0.0206
783	-0.0201
782	-0.0204
781	-0.017
780	-0.0194
779	-0.0196
778	-0.0196
777	-0.0196
776	-0.0192
775	-0.0192
774	-0.0189
773	-0.0188
772	-0.0189
771	-0.0186
770	-0.0186
769	-0.0182
768	-0.0183
767	-0.0178
766	-0.0178
765	-0.0174
764	-0.0172
763	-0.0169
762	-0.0171
761	-0.0167
760	-0.0163
759	-0.0163
758	-0.0156
757	-0.0154
756	-0.0152
755	-0.0148
754	-0.0146
753	-0.0145
752	-0.0139
751	-0.0136
750	-0.0133
749	-0.0132
748	-0.0126
747	-0.0126
746	-0.0125
745	-0.0123
744	-0.0125
743	-0.0125
742	-0.0126
741	-0.0128
740	-0.0122
739	-0.0119
738	-0.0116
737	-0.0112
736	-0.0111
735	-0.0108
734	-0.0105
733	-0.0105
732	-0.0103
731	-0.0098
730	-0.01
729	-0.0096
728	-0.0093
727	-0.0088
726	-0.0084
725	-0.0081
724	-0.008
723	-0.0073
722	-0.0072
721	-0.007
720	-0.0066
719	-0.0065
718	-0.0061
717	-0.0057
716	-0.0053
715	-0.0049
714	-0.0048
713	-0.0044
712	-0.0038
711	-0.0039
710	-0.0032
709	-0.0029
708	-0.0027
707	-0.0021
706	-0.0016
705	-0.0012
704	-0.001
703	-0.0003
702	-0.0003
701	0
700	0.0008
699	0.0012
698	0.0015
697	0.002
696	0.0026
695	0.0031
694	0.0036
693	0.0041
692	0.0045
691	0.0051
690	0.0052
689	0.0059
688	0.0066
687	0.0075
686	0.0077
685	0.0083
684	0.0092
683	0.0096
682	0.0103
681	0.0108
680	0.0115
679	0.012
678	0.0126
677	0.0133
676	0.014
675	0.0145
674	0.015
673	0.0159
672	0.0166
671	0.0173
670	0.018
669	0.0188
668	0.0194
667	0.0204
666	0.0211
665	0.0217
664	0.0227
663	0.0231
662	0.024
661	0.025
660	0.0257
659	0.0265
658	0.0273
657	0.028
656	0.029
655	0.0301
654	0.031
653	0.0319
652	0.0326
651	0.0339
650	0.0348
649	0.036
648	0.0373
647	0.0384
646	0.0394
645	0.0404
644	0.0418
643	0.0429
642	0.0441
641	0.0452
640	0.0462
639	0.0474
638	0.0487
637	0.0501
636	0.0511
635	0.0525
634	0.0538
633	0.0555
632	0.0569
631	0.0582
630	0.0595
629	0.061
628	0.0627
627	0.0642
626	0.0661
625	0.0676
624	0.0692
623	0.071
622	0.0723
621	0.0742
620	0.0757
619	0.0775
618	0.0791
617	0.0808
616	0.0828
615	0.0848
614	0.0867
613	0.0886
612	0.0904
611	0.0925
610	0.0945
609	0.0969
608	0.0993
607	0.1014
606	0.1038
605	0.1061
604	0.1085
603	0.1108
602	0.1132
601	0.1156
600	0.1178
599	0.1203
598	0.1229
597	0.125
596	0.1276
595	0.1305
594	0.1333
593	0.1356
592	0.1388
591	0.1409
590	0.144
589	0.1466
588	0.1498
587	0.1526
586	0.1555
585	0.1587
584	0.1612
583	0.1644
582	0.1674
581	0.1705
580	0.1736
579	0.1767
578	0.1802
577	0.1835
576	0.1866
575	0.19
574	0.1932
573	0.1971
572	0.2004
571	0.204
570	0.2078
569	0.2113
568	0.2153
567	0.2193
566	0.2236
565	0.2276
564	0.2312
563	0.235
562	0.2389
561	0.2429
560	0.2466
559	0.2502
558	0.2543
557	0.2581
556	0.2623
555	0.2662
554	0.2706
553	0.2747
552	0.2791
551	0.2831
550	0.2876
549	0.292
548	0.2963
547	0.3012
546	0.3059
545	0.3102
544	0.3148
543	0.319
542	0.3233
541	0.3274
540	0.3318
539	0.3359
538	0.3402
537	0.3444
536	0.3488
535	0.3527
534	0.3575
533	0.3622
532	0.3666
531	0.3706
530	0.3754
529	0.3824
528	0.3871
527	0.3913
526	0.3958
525	0.4003
524	0.4048
523	0.4093
522	0.4135
521	0.4174
520	0.4214
519	0.4255
518	0.4296
517	0.4339
516	0.4375
515	0.4416
514	0.4455
513	0.4501
512	0.4537
511	0.4576
510	0.4615
509	0.4654
508	0.47
507	0.4737
506	0.4782
505	0.4821
504	0.4858
503	0.4897
502	0.4928
501	0.4964
500	0.5001
499	0.5036
498	0.5069
497	0.5101
496	0.5134
495	0.5175
494	0.5201
493	0.5237
492	0.5272
491	0.5303
490	0.5335
489	0.537
488	0.54
487	0.5434
486	0.5465
485	0.5495
484	0.5523
483	0.5548
482	0.5578
481	0.5605
480	0.5633
479	0.5659
478	0.5686
477	0.5713
476	0.5736
475	0.5757
474	0.5779
473	0.581
472	0.5828
471	0.585
470	0.5873
469	0.5895
468	0.5919
467	0.5939
466	0.5961
465	0.598
464	0.5998
463	0.6015
462	0.6032
461	0.605
460	0.6058
459	0.6074
458	0.6088
457	0.6101
456	0.6113
455	0.6129
454	0.614
453	0.6152
452	0.6161
451	0.617
450	0.6179
449	0.6192
448	0.6197
447	0.6201
446	0.621
445	0.6216
444	0.6219
443	0.6221
442	0.6226
441	0.6226
440	0.6225
439	0.6225
438	0.6225
437	0.6223
436	0.6217
435	0.6214
434	0.6208
433	0.6205
432	0.6196
431	0.6187
430	0.6179
429	0.617
428	0.6163
427	0.6143
426	0.6129
425	0.612
424	0.6103
423	0.6085
422	0.6071
421	0.6051
420	0.6038
419	0.602
418	0.5999
417	0.5984
416	0.5965
415	0.5939
414	0.5922
413	0.5897
412	0.5873
411	0.5855
410	0.5828
409	0.5808
408	0.5779
407	0.5754
406	0.5726
405	0.5702
404	0.5683
403	0.5654
402	0.5633
401	0.5609
400	0.5586
399	0.5558
398	0.5542
397	0.5509
396	0.5489
395	0.5459
394	0.543
393	0.5403
392	0.5379
391	0.5356
390	0.5329
389	0.5295
388	0.5263
387	0.5234
386	0.5197
385	0.5172
384	0.5144
383	0.5115
382	0.5089
381	0.5071
380	0.5047
379	0.5014
378	0.4996
377	0.5008
376	0.5019
375	0.5089
374	0.5162
373	0.5227
372	0.5304
371	0.5382
370	0.5456
369	0.5516
368	0.5558
367	0.557
366	0.5594
365	0.5633
364	0.5641
363	0.5633
362	0.5624
361	0.566
360	0.566
359	0.5646
358	0.5662
357	0.5633
356	0.5633
355	0.5643
354	0.5643
353	0.5649
352	0.5627
351	0.562
350	0.566
349	0.5681
348	0.5676
347	0.5696
346	0.5746
345	0.5769
344	0.5775
343	0.5798
342	0.5861
341	0.588
340	0.5946
339	0.6039
338	0.6005
337	0.605
336	0.6092
335	0.6192
334	0.6267
333	0.6324
332	0.6375
331	0.6455
330	0.6503
329	0.6577
328	0.6661
327	0.6742
326	0.6815
325	0.6897
324	0.6959
323	0.7004
322	0.7064
321	0.711
320	0.7162
319	0.7239
318	0.7276
317	0.734
316	0.7416
315	0.7435
314	0.7517
313	0.7639
312	0.7687
311	0.7734
310	0.783
309	0.7923
308	0.8032
307	0.8133
306	0.8239
305	0.8341
304	0.8474
303	0.8585
302	0.8761
301	0.8914
300	0.9062
299	0.9259
298	0.9461
297	0.9792
296	1.0154
295	1.07
294	1.0969
293	1.2823
292	1.2765
291	1.2111
290	1.2211
289	1.5016
288	1.7235
287	5
286	5
285	5
284	5
283	5
282	5
281	5
280	5
279	5
278	5
277	5
276	5
275	5
274	5
273	5
272	5
271	5
270	5
269	5
268	5
267	5
266	5
265	5
264	5
263	5
262	5
261	5
260	5
259	5
258	5
257	5
256	5
255	5
254	5
253	5
252	5
251	5
250	5
249	5
248	5
247	5
246	5
245	5
244	5
243	5
242	5
241	5
240	5
239	5
238	5
237	5
236	5
235	5
234	5
233	5
232	5
231	5
230	5
229	5
228	5
227	5
226	5
225	5
224	5
223	5
222	5
221	5
220	5
219	5
218	5
217	5
216	5
215	5
214	5
213	5
212	5
211	5
210	5
209	5
208	5
207	5
206	5
205	5
204	5
203	5
202	5
201	5
200	5
File Name	ph2.wscn
Date	2021-11-22 12:20:13
Operator
Sample Name	Data 4
Comment
Instrument Model	6800
ROM Ver.	1
Serial No.	1222507
Manuf. No.	6607026
Instrument Parameters
Measurement Mode	Spectrum Scan
Data Mode	ABS
Start WL	800
End WL	200
Scan Speed	400 nm/min
Sampling Interval	1
Slit Width	1.5
Lamp Change Mode	Auto
Auto Change WL	339
Baseline Correction	System
Response	Fast
Path Length	10
Data List
nm	ABS
800	0.0107
799	0.0106
798	0.0105
797	0.0112
796	0.0113
795	0.0118
794	0.012
793	0.0126
792	0.013
791	0.013
790	0.0136
789	0.0158
788	0.0162
787	0.0168
786	0.017
785	0.0175
784	0.0179
783	0.0188
782	0.0188
781	0.0194
780	0.0199
779	0.0204
778	0.0209
777	0.0212
776	0.0217
775	0.022
774	0.0228
773	0.0233
772	0.0236
771	0.0243
770	0.0246
769	0.0251
768	0.0255
767	0.0264
766	0.027
765	0.0274
764	0.0279
763	0.0289
762	0.0291
761	0.0297
760	0.0305
759	0.031
758	0.0318
757	0.0326
756	0.0333
755	0.034
754	0.0347
753	0.0353
752	0.0364
751	0.037
750	0.0377
749	0.0384
748	0.0396
747	0.0399
746	0.0406
745	0.0413
744	0.0416
743	0.0419
742	0.0426
741	0.0427
740	0.0435
739	0.0445
738	0.0454
737	0.0462
736	0.0466
735	0.0475
734	0.048
733	0.0487
732	0.0496
731	0.0505
730	0.051
729	0.0519
728	0.0526
727	0.0537
726	0.0547
725	0.0557
724	0.0562
723	0.0573
722	0.0579
721	0.0591
720	0.0598
719	0.0608
718	0.0617
717	0.0627
716	0.0637
715	0.0647
714	0.0656
713	0.0666
712	0.068
711	0.0686
710	0.0697
709	0.0708
708	0.0719
707	0.0734
706	0.0743
705	0.0757
704	0.0769
703	0.0783
702	0.0789
701	0.0802
700	0.0817
699	0.0828
698	0.0839
697	0.0853
696	0.0866
695	0.0879
694	0.0895
693	0.0909
692	0.0922
691	0.0938
690	0.0949
689	0.0967
688	0.0984
687	0.1002
686	0.1017
685	0.1031
684	0.105
683	0.1065
682	0.1081
681	0.1099
680	0.1115
679	0.1131
678	0.1149
677	0.1166
676	0.1183
675	0.12
674	0.1218
673	0.1238
672	0.1256
671	0.1275
670	0.1295
669	0.1316
668	0.1337
667	0.1359
666	0.1381
665	0.14
664	0.1424
663	0.1444
662	0.1465
661	0.1488
660	0.1508
659	0.1527
658	0.1552
657	0.1574
656	0.1598
655	0.1623
654	0.1646
653	0.1674
652	0.17
651	0.1727
650	0.175
649	0.1779
648	0.1811
647	0.184
646	0.1869
645	0.1899
644	0.1929
643	0.1957
642	0.1986
641	0.2016
640	0.2043
639	0.2076
638	0.2107
637	0.2136
636	0.2168
635	0.2203
634	0.2237
633	0.2272
632	0.2308
631	0.2343
630	0.2379
629	0.2415
628	0.2454
627	0.2498
626	0.2539
625	0.2577
624	0.2616
623	0.2658
622	0.2693
621	0.2735
620	0.2775
619	0.2817
618	0.2856
617	0.2899
616	0.2943
615	0.299
614	0.3035
613	0.3082
612	0.3128
611	0.3173
610	0.3223
609	0.3273
608	0.3327
607	0.3377
606	0.3433
605	0.3485
604	0.3539
603	0.3594
602	0.3645
601	0.3698
600	0.3753
599	0.3806
598	0.3862
597	0.3916
596	0.3973
595	0.4031
594	0.4093
593	0.4155
592	0.422
591	0.4275
590	0.4336
589	0.44
588	0.447
587	0.4538
586	0.4607
585	0.4672
584	0.4734
583	0.4801
582	0.4869
581	0.4936
580	0.5003
579	0.5069
578	0.5142
577	0.5214
576	0.5281
575	0.5356
574	0.5428
573	0.5508
572	0.5584
571	0.5659
570	0.5739
569	0.5816
568	0.5904
567	0.5989
566	0.6073
565	0.616
564	0.6237
563	0.6319
562	0.6401
561	0.6483
560	0.6561
559	0.6643
558	0.6722
557	0.6802
556	0.689
555	0.6974
554	0.7061
553	0.7151
552	0.7239
551	0.7323
550	0.7413
549	0.7505
548	0.7594
547	0.7692
546	0.7785
545	0.7878
544	0.7966
543	0.8052
542	0.8141
541	0.8224
540	0.8315
539	0.8395
538	0.8483
537	0.8569
536	0.8651
535	0.8738
534	0.883
533	0.8927
532	0.9017
531	0.9097
530	0.9179
529	0.9266
528	0.9351
527	0.9442
526	0.9523
525	0.9609
524	0.9698
523	0.9779
522	0.9854
521	0.9931
520	1.0017
519	1.0083
518	1.0159
517	1.0236
516	1.0319
515	1.04
514	1.0481
513	1.0555
512	1.0634
511	1.07
510	1.0767
509	1.084
508	1.092
507	1.0996
506	1.1079
505	1.1146
504	1.1226
503	1.1284
502	1.1354
501	1.1414
500	1.1487
499	1.1542
498	1.1598
497	1.1662
496	1.1726
495	1.1797
494	1.1857
493	1.1917
492	1.1972
491	1.2034
490	1.209
489	1.2146
488	1.2211
487	1.2269
486	1.2335
485	1.2388
484	1.2433
483	1.2487
482	1.2541
481	1.2588
480	1.2636
479	1.2692
478	1.2732
477	1.2773
476	1.2823
475	1.2865
474	1.2907
473	1.2958
472	1.3001
471	1.3027
470	1.3062
469	1.3115
468	1.316
467	1.3187
466	1.3223
465	1.3251
464	1.3288
463	1.3325
462	1.3353
461	1.3391
460	1.34
459	1.3419
458	1.3448
457	1.3458
456	1.3496
455	1.3496
454	1.3516
453	1.3535
452	1.3545
451	1.3555
450	1.3565
449	1.3575
448	1.3605
447	1.3605
446	1.3605
445	1.3605
444	1.3585
443	1.3585
442	1.3605
441	1.3605
440	1.3575
439	1.3565
438	1.3545
437	1.3526
436	1.3516
435	1.3516
434	1.3496
433	1.3467
432	1.3439
431	1.3429
430	1.3391
429	1.3353
428	1.3344
427	1.3297
426	1.3251
425	1.3223
424	1.3187
423	1.3142
422	1.3106
421	1.3062
420	1.3027
419	1.2992
418	1.2941
417	1.2907
416	1.2856
415	1.2823
414	1.2757
413	1.27
412	1.266
411	1.262
410	1.2572
409	1.251
408	1.2464
407	1.2403
406	1.2358
405	1.2306
404	1.2247
403	1.2189
402	1.2146
401	1.209
400	1.2048
399	1.1999
398	1.1945
397	1.1897
396	1.1857
395	1.1817
394	1.1765
393	1.1687
392	1.1636
391	1.1592
390	1.1536
389	1.1475
388	1.1414
387	1.1354
386	1.1301
385	1.1249
384	1.1174
383	1.1123
382	1.1079
381	1.1051
380	1.0979
379	1.07
378	1.0675
377	1.068
376	1.07
375	1.0814
374	1.0846
373	1.0942
372	1.1007
371	1.1073
370	1.1157
369	1.1226
368	1.1209
367	1.1237
366	1.129
365	1.126
364	1.1284
363	1.1301
362	1.1266
361	1.1331
360	1.1354
359	1.1307
358	1.1366
357	1.1331
356	1.139
355	1.1444
354	1.1384
353	1.1438
352	1.1555
351	1.1573
350	1.1636
349	1.1706
348	1.1765
347	1.1687
346	1.1824
345	1.1745
344	1.1752
343	1.1765
342	1.187
341	1.1877
340	1.1897
339	1.2034
338	1.2175
337	1.2269
336	1.2306
335	1.2479
334	1.2572
333	1.2757
332	1.2941
331	1.3053
330	1.3142
329	1.3334
328	1.3535
327	1.3746
326	1.3861
325	1.399
324	1.41
323	1.4329
322	1.4449
321	1.4685
320	1.4546
319	1.4672
318	1.4907
317	1.503
316	1.5157
315	1.5128
314	1.5257
313	1.5376
312	1.5654
311	1.6326
310	1.6478
309	1.684
308	1.6575
307	1.6736
306	1.6861
305	1.6989
304	1.767
303	1.8153
302	1.7958
301	1.8894
300	1.9065
299	1.9788
298	1.9318
297	2.1023
296	2.1249
295	2.4685
294	2.2839
293	5
292	5
291	5
290	5
289	5
288	5
287	5
286	5
285	5
284	5
283	5
282	5
281	5
280	5
279	5
278	5
277	5
276	5
275	5
274	5
273	5
272	5
271	5
270	5
269	5
268	5
267	5
266	5
265	5
264	5
263	5
262	5
261	5
260	5
259	5
258	5
257	5
256	5
255	5
254	5
253	5
252	5
251	5
250	5
249	5
248	5
247	5
246	5
245	5
244	5
243	5
242	5
241	5
240	5
239	5
238	5
237	5
236	5
235	5
234	5
233	5
232	5
231	5
230	5
229	5
228	5
227	5
226	5
225	5
224	5
223	5
222	5
221	5
220	5
219	5
218	5
217	5
216	5
215	5
214	5
213	5
212	5
211	5
210	5
209	5
208	5
207	5
206	5
205	5
204	5
203	5
202	5
201	5
200	5
File Name	ph2.wscn
Date	2021-11-22 12:16:57
Operator
Sample Name	Data 3
Comment
Instrument Model	6800
ROM Ver.	1
Serial No.	1222507
Manuf. No.	6607026
Instrument Parameters
Measurement Mode	Spectrum Scan
Data Mode	ABS
Start WL	800
End WL	200
Scan Speed	400 nm/min
Sampling Interval	1
Slit Width	1.5
Lamp Change Mode	Auto
Auto Change WL	339
Baseline Correction	System
Response	Fast
Path Length	10
Data List
nm	ABS
800	0.0165
799	0.0164
798	0.0163
797	0.017
796	0.0172
795	0.0177
794	0.018
793	0.0188
792	0.0192
791	0.0197
790	0.0203
789	0.0227
788	0.0233
787	0.0236
786	0.024
785	0.0247
784	0.0251
783	0.026
782	0.0263
781	0.027
780	0.0274
779	0.0282
778	0.0287
777	0.0292
776	0.0299
775	0.0303
774	0.0311
773	0.0317
772	0.0321
771	0.0329
770	0.0333
769	0.034
768	0.0348
767	0.0356
766	0.0363
765	0.037
764	0.0375
763	0.0386
762	0.0388
761	0.04
760	0.0407
759	0.0415
758	0.0425
757	0.0432
756	0.0441
755	0.0449
754	0.0459
753	0.0466
752	0.0479
751	0.0485
750	0.0495
749	0.0504
748	0.0516
747	0.0521
746	0.053
745	0.0539
744	0.0541
743	0.055
742	0.0555
741	0.056
740	0.0571
739	0.0581
738	0.0592
737	0.0603
736	0.0611
735	0.0621
734	0.0629
733	0.0638
732	0.0648
731	0.0659
730	0.0668
729	0.0678
728	0.0688
727	0.0705
726	0.0716
725	0.0727
724	0.0738
723	0.075
722	0.0763
721	0.0773
720	0.0786
719	0.0797
718	0.0809
717	0.0822
716	0.0834
715	0.0846
714	0.0861
713	0.0872
712	0.089
711	0.0898
710	0.0913
709	0.0929
708	0.0943
707	0.096
706	0.0976
705	0.0991
704	0.1006
703	0.1023
702	0.1033
701	0.1052
700	0.1069
699	0.1083
698	0.11
697	0.1116
696	0.1133
695	0.115
694	0.1169
693	0.1186
692	0.1203
691	0.1224
690	0.1238
689	0.1259
688	0.128
687	0.1305
686	0.1324
685	0.1344
684	0.1366
683	0.1386
682	0.1406
681	0.1427
680	0.1449
679	0.1468
678	0.1491
677	0.1514
676	0.1535
675	0.1559
674	0.1581
673	0.1608
672	0.163
671	0.1655
670	0.1678
669	0.1705
668	0.1729
667	0.176
666	0.1789
665	0.1814
664	0.1842
663	0.1865
662	0.1892
661	0.1922
660	0.195
659	0.1974
658	0.2003
657	0.2032
656	0.2062
655	0.2093
654	0.2125
653	0.2159
652	0.219
651	0.2223
650	0.2254
649	0.229
648	0.2329
647	0.2366
646	0.2403
645	0.2438
644	0.2474
643	0.2511
642	0.2546
641	0.2583
640	0.2621
639	0.2656
638	0.2696
637	0.2735
636	0.2775
635	0.2814
634	0.2857
633	0.2901
632	0.2942
631	0.2986
630	0.3031
629	0.3075
628	0.3124
627	0.3175
626	0.3227
625	0.3273
624	0.332
623	0.3369
622	0.3415
621	0.3465
620	0.3514
619	0.3563
618	0.3612
617	0.366
616	0.3715
615	0.3769
614	0.3825
613	0.3882
612	0.3935
611	0.3993
610	0.4048
609	0.4109
608	0.4172
607	0.4235
606	0.4301
605	0.4364
604	0.4427
603	0.4487
602	0.455
601	0.4613
600	0.4676
599	0.4737
598	0.4805
597	0.4866
596	0.4932
595	0.5003
594	0.5073
593	0.5147
592	0.5221
591	0.5287
590	0.5359
589	0.5434
588	0.5514
587	0.559
586	0.5671
585	0.5746
584	0.5818
583	0.5895
582	0.5972
581	0.6048
580	0.6126
579	0.6201
578	0.6283
577	0.6363
576	0.6443
575	0.6528
574	0.6609
573	0.6695
572	0.6784
571	0.6867
570	0.6957
569	0.7044
568	0.7142
567	0.7239
566	0.7332
565	0.7428
564	0.7517
563	0.7607
562	0.7698
561	0.7788
560	0.7878
559	0.7966
558	0.8054
557	0.8141
556	0.8239
555	0.8326
554	0.8428
553	0.8523
552	0.8623
551	0.8716
550	0.8804
549	0.8907
548	0.9006
547	0.9108
546	0.9208
545	0.931
544	0.94
543	0.9496
542	0.9586
541	0.9677
540	0.9767
539	0.9867
538	0.9952
537	1.0043
536	1.0127
535	1.0218
534	1.0315
533	1.0409
532	1.0496
531	1.0589
530	1.0675
529	1.0716
528	1.0814
527	1.0899
526	1.0985
525	1.1084
524	1.1163
523	1.1237
522	1.1313
521	1.139
520	1.1475
519	1.1555
518	1.1624
517	1.1706
516	1.1778
515	1.185
514	1.1911
513	1.1985
512	1.2069
511	1.2139
510	1.2204
509	1.2284
508	1.235
507	1.241
506	1.2479
505	1.2541
504	1.2612
503	1.2668
502	1.2708
501	1.2773
500	1.2839
499	1.2898
498	1.2941
497	1.3001
496	1.3045
495	1.3098
494	1.3151
493	1.3205
492	1.326
491	1.3297
490	1.3344
489	1.3391
488	1.3439
487	1.3496
486	1.3535
485	1.3575
484	1.3615
483	1.3645
482	1.3675
481	1.3716
480	1.3757
479	1.3798
478	1.383
477	1.3872
476	1.3904
475	1.3914
474	1.3957
473	1.3979
472	1.4012
471	1.4023
470	1.4067
469	1.4078
468	1.41
467	1.4111
466	1.4145
465	1.4168
464	1.419
463	1.419
462	1.4202
461	1.4213
460	1.4213
459	1.4225
458	1.4225
457	1.4248
456	1.4236
455	1.4236
454	1.4248
453	1.4248
452	1.4248
451	1.4236
450	1.4236
449	1.4248
448	1.4236
447	1.4213
446	1.4225
445	1.4202
444	1.4202
443	1.419
442	1.4168
441	1.4156
440	1.4145
439	1.4122
438	1.4122
437	1.41
436	1.4067
435	1.4067
434	1.4034
433	1.4012
432	1.3979
431	1.3957
430	1.3925
429	1.3904
428	1.3861
427	1.383
426	1.3809
425	1.3767
424	1.3746
423	1.3716
422	1.3675
421	1.3625
420	1.3605
419	1.3555
418	1.3545
417	1.3496
416	1.3448
415	1.3419
414	1.3362
413	1.3325
412	1.3297
411	1.3251
410	1.3205
409	1.3187
408	1.3124
407	1.3071
406	1.3019
405	1.2967
404	1.2924
403	1.2865
402	1.2848
401	1.279
400	1.2749
399	1.27
398	1.2668
397	1.2628
396	1.258
395	1.251
394	1.2487
393	1.2448
392	1.2388
391	1.2343
390	1.2321
389	1.2247
388	1.2211
387	1.2153
386	1.2111
385	1.2076
384	1.202
383	1.1972
382	1.1917
381	1.187
380	1.185
379	1.1475
378	1.1463
377	1.1493
376	1.1542
375	1.1567
374	1.1694
373	1.185
372	1.1938
371	1.1972
370	1.2083
369	1.2139
368	1.2175
367	1.2276
366	1.2262
365	1.2247
364	1.2284
363	1.2328
362	1.2313
361	1.235
360	1.2328
359	1.2373
358	1.2276
357	1.238
356	1.2343
355	1.2433
354	1.2464
353	1.2418
352	1.2464
351	1.2403
350	1.2518
349	1.2541
348	1.2572
347	1.2596
346	1.2518
345	1.2557
344	1.2494
343	1.2533
342	1.2596
341	1.2652
340	1.2464
339	1.266
338	1.2564
337	1.2588
336	1.2708
335	1.2716
334	1.274
333	1.301
332	1.3124
331	1.3233
330	1.3334
329	1.3439
328	1.3555
327	1.3861
326	1.3777
325	1.41
324	1.4111
323	1.4329
322	1.4329
321	1.4559
320	1.4672
319	1.4801
318	1.5058
317	1.5185
316	1.5301
315	1.5575
314	1.5406
313	1.5702
312	1.6003
311	1.6143
310	1.6307
309	1.6635
308	1.6798
307	1.7212
306	1.7099
305	1.752
304	1.767
303	1.8153
302	1.8326
301	1.8894
300	1.9136
299	1.9829
298	2
297	2.2291
296	2.3098
295	2.4685
294	5
293	5
292	5
291	5
290	5
289	5
288	5
287	5
286	5
285	5
284	5
283	5
282	5
281	5
280	5
279	5
278	5
277	5
276	5
275	5
274	5
273	5
272	5
271	5
270	5
269	5
268	5
267	5
266	5
265	5
264	5
263	5
262	5
261	5
260	5
259	5
258	5
257	5
256	5
255	5
254	5
253	5
252	5
251	5
250	5
249	5
248	5
247	5
246	5
245	5
244	5
243	5
242	5
241	5
240	5
239	5
238	5
237	5
236	5
235	5
234	5
233	5
232	5
231	5
230	5
229	5
228	5
227	5
226	5
225	5
224	5
223	5
222	5
221	5
220	5
219	5
218	5
217	5
216	5
215	5
214	5
213	5
212	5
211	5
210	5
209	5
208	5
207	5
206	5
205	5
204	5
203	5
202	5
201	5
200	5
File Name	ph2.wscn
Date	2021-11-22 12:48:16
Operator
Sample Name	Data 7
Comment
Instrument Model	6800
ROM Ver.	1
Serial No.	1222507
Manuf. No.	6607026
Instrument Parameters
Measurement Mode	Spectrum Scan
Data Mode	ABS
Start WL	800
End WL	200
Scan Speed	400 nm/min
Sampling Interval	1
Slit Width	1.5
Lamp Change Mode	Auto
Auto Change WL	339
Baseline Correction	System
Response	Fast
Path Length	10
Data List
nm	ABS
800	0.116
799	0.1163
798	0.1162
797	0.1173
796	0.1179
795	0.119
794	0.1195
793	0.1206
792	0.1215
791	0.1222
790	0.1231
789	0.1257
788	0.1266
787	0.1276
786	0.1284
785	0.1294
784	0.1303
783	0.1315
782	0.132
781	0.1331
780	0.1341
779	0.1349
778	0.1363
777	0.137
776	0.1384
775	0.1393
774	0.1402
773	0.1414
772	0.1424
771	0.1436
770	0.1445
769	0.1456
768	0.1469
767	0.1483
766	0.1495
765	0.1507
764	0.1518
763	0.1533
762	0.154
761	0.1557
760	0.157
759	0.1582
758	0.1599
757	0.1609
756	0.1622
755	0.1638
754	0.1653
753	0.1665
752	0.1681
751	0.1696
750	0.1711
749	0.1725
748	0.1743
747	0.1754
746	0.1772
745	0.1786
744	0.18
743	0.1811
742	0.1825
741	0.1834
740	0.1852
739	0.1871
738	0.1886
737	0.1904
736	0.1919
735	0.1936
734	0.1952
733	0.1967
732	0.1985
731	0.2003
730	0.2019
729	0.2039
728	0.2056
727	0.2078
726	0.21
725	0.2119
724	0.2136
723	0.2159
722	0.2178
721	0.2197
720	0.2216
719	0.2234
718	0.2254
717	0.2276
716	0.2297
715	0.2318
714	0.234
713	0.236
712	0.2388
711	0.2406
710	0.2429
709	0.2452
708	0.2478
707	0.2506
706	0.2532
705	0.2557
704	0.2579
703	0.2607
702	0.2627
[truncated: 1,127 more rows]
