# Supplementary material for: Silver nanoparticle biosynthesis utilizing Ocimum kilimandscharicum leaf extract and assessment of its antibacterial activity against certain chosen bacteria
Source: PLoS One. 2024 May 29;19(5):e0295463. doi: 10.1371/journal.pone.0295463 (PMC11135695; doi:10.1371/journal.pone.0295463)
Supplement: S1 File — (ZIP) [file pone.0295463.s001.zip › data OK AES time.xls]

## Sheet: Sheet1
Company
Print Date	2021-11-26 16:28:28
File Name	30mn.wscn
Date	2021-11-22 09:15:35
Operator
Sample Name	Data 6
Comment
Instrument Model	6800
ROM Ver.	1
Serial No.	1222507
Manuf. No.	6607026
Instrument Parameters
Measurement Mode	Spectrum Scan
Data Mode	ABS
Start WL	800
End WL	200
Scan Speed	400 nm/min
Sampling Interval	1
Slit Width	1.5
Lamp Change Mode	Auto
Auto Change WL	339
Baseline Correction	System
Response	Fast
Path Length	10
Data List
nm	ABS
800	0.0263
799	0.026
798	0.0254
797	0.0259
796	0.0256
795	0.0259
794	0.0256
793	0.0257
792	0.026
791	0.0257
790	0.0258
789	0.0274
788	0.0277
787	0.0274
786	0.0273
785	0.0273
784	0.0273
783	0.0276
782	0.0275
781	0.0277
780	0.0277
779	0.0279
778	0.0279
777	0.028
776	0.0283
775	0.0282
774	0.0285
773	0.0284
772	0.0285
771	0.0289
770	0.0285
769	0.0287
768	0.0289
767	0.0291
766	0.0293
765	0.0293
764	0.0295
763	0.0299
762	0.0295
761	0.03
760	0.0302
759	0.0302
758	0.0305
757	0.0309
756	0.031
755	0.0312
754	0.0317
753	0.0317
752	0.0322
751	0.0323
750	0.0325
749	0.0327
748	0.0332
747	0.0332
746	0.0333
745	0.0333
744	0.0334
743	0.0333
742	0.0331
741	0.0328
740	0.0332
739	0.0332
738	0.0336
737	0.0336
736	0.0336
735	0.0338
734	0.0336
733	0.0335
732	0.0335
731	0.0338
730	0.0336
729	0.0336
728	0.0337
727	0.0339
726	0.0341
725	0.0342
724	0.034
723	0.0344
722	0.0343
721	0.0346
720	0.0346
719	0.0347
718	0.0349
717	0.0351
716	0.035
715	0.0352
714	0.0354
713	0.0353
712	0.0357
711	0.0356
710	0.0359
709	0.0361
708	0.0361
707	0.0364
706	0.0365
705	0.0368
704	0.0368
703	0.0373
702	0.0371
701	0.0374
700	0.0379
699	0.038
698	0.0382
697	0.0385
696	0.0387
695	0.039
694	0.0393
693	0.0393
692	0.0397
691	0.04
690	0.0402
689	0.0407
688	0.0409
687	0.0415
686	0.0417
685	0.0419
684	0.0425
683	0.0427
682	0.043
681	0.0434
680	0.044
679	0.044
678	0.0443
677	0.0449
676	0.0454
675	0.0456
674	0.0458
673	0.0461
672	0.0465
671	0.0472
670	0.0473
669	0.0479
668	0.0479
667	0.0486
666	0.049
665	0.0492
664	0.0497
663	0.05
662	0.0504
661	0.051
660	0.0512
659	0.0515
658	0.0521
657	0.0525
656	0.053
655	0.0537
654	0.0541
653	0.0546
652	0.0551
651	0.0559
650	0.0559
649	0.0567
648	0.0576
647	0.0583
646	0.0586
645	0.0593
644	0.0601
643	0.0607
642	0.0614
641	0.0621
640	0.0626
639	0.0635
638	0.0639
637	0.0648
636	0.0655
635	0.0664
634	0.0671
633	0.0679
632	0.0687
631	0.0696
630	0.0703
629	0.0711
628	0.0722
627	0.0729
626	0.0743
625	0.0749
624	0.076
623	0.0771
622	0.0777
621	0.079
620	0.0798
619	0.081
618	0.0819
617	0.0831
616	0.084
615	0.0853
614	0.0866
613	0.0876
612	0.0888
611	0.0901
610	0.0912
609	0.0928
608	0.094
607	0.0955
606	0.097
605	0.0982
604	0.0997
603	0.1012
602	0.1025
601	0.1041
600	0.1055
599	0.107
598	0.1088
597	0.11
596	0.1119
595	0.1136
594	0.1155
593	0.1171
592	0.1193
591	0.1206
590	0.1225
589	0.1241
588	0.1262
587	0.128
586	0.1301
585	0.1321
584	0.1337
583	0.1357
582	0.1377
581	0.1399
580	0.142
579	0.1441
578	0.1466
577	0.1491
576	0.1511
575	0.1536
574	0.1557
573	0.1584
572	0.1608
571	0.1634
570	0.1662
569	0.1688
568	0.1714
567	0.1746
566	0.1775
565	0.1804
564	0.1832
563	0.186
562	0.1892
561	0.1919
560	0.1947
559	0.1977
558	0.2008
557	0.2037
556	0.2071
555	0.2103
554	0.2135
553	0.2168
552	0.2205
551	0.2235
550	0.2269
549	0.2306
548	0.2339
547	0.2377
546	0.2413
545	0.2448
544	0.2486
543	0.2519
542	0.2552
541	0.2589
540	0.2622
539	0.266
538	0.2696
537	0.2731
536	0.2766
535	0.28
534	0.2842
533	0.2881
532	0.2917
531	0.2952
530	0.2991
529	0.3066
528	0.3104
527	0.3146
526	0.3181
525	0.3221
524	0.326
523	0.3293
522	0.3331
521	0.3367
520	0.3407
519	0.3438
518	0.3479
517	0.351
516	0.3549
515	0.3585
514	0.3623
513	0.3665
512	0.3698
511	0.3734
510	0.3769
509	0.3806
508	0.3849
507	0.3883
506	0.3924
505	0.3964
504	0.3994
503	0.4032
502	0.4064
501	0.41
500	0.4136
499	0.4172
498	0.4205
497	0.4238
496	0.4271
495	0.4309
494	0.4339
493	0.4378
492	0.4416
491	0.445
490	0.4481
489	0.4516
488	0.455
487	0.4587
486	0.4623
485	0.4657
484	0.4687
483	0.4722
482	0.475
481	0.4782
480	0.4814
479	0.4845
478	0.4877
477	0.4906
476	0.4939
475	0.4968
474	0.5
473	0.5032
472	0.5059
471	0.5089
470	0.5118
469	0.5147
468	0.5176
467	0.5204
466	0.5234
465	0.526
464	0.5287
463	0.531
462	0.5332
461	0.5359
460	0.5377
459	0.5398
458	0.5425
457	0.544
456	0.5463
455	0.5482
454	0.5503
453	0.5523
452	0.5539
451	0.5556
450	0.5572
449	0.5592
448	0.5606
447	0.5617
446	0.5632
445	0.5646
444	0.5654
443	0.5667
442	0.5681
441	0.5689
440	0.5692
439	0.5702
438	0.571
437	0.5713
436	0.5721
435	0.5726
434	0.5728
433	0.5739
432	0.5739
431	0.5739
430	0.5743
429	0.5744
428	0.5749
427	0.5746
426	0.5746
425	0.5746
424	0.5746
423	0.5741
422	0.5743
421	0.5739
420	0.5734
419	0.5733
418	0.5733
417	0.5728
416	0.5728
415	0.5718
414	0.5721
413	0.5713
412	0.571
411	0.5705
410	0.571
409	0.5704
408	0.5697
407	0.5699
406	0.5696
405	0.5689
404	0.5696
403	0.5689
402	0.5699
401	0.5696
400	0.5697
399	0.5696
398	0.57
397	0.5702
396	0.571
395	0.5713
394	0.572
393	0.572
392	0.5736
391	0.5743
390	0.5754
389	0.5765
388	0.5777
387	0.5788
386	0.5808
385	0.5828
384	0.584
383	0.587
382	0.5887
381	0.5922
380	0.596
379	0.6057
378	0.6095
377	0.6169
376	0.6261
375	0.639
374	0.654
373	0.6695
372	0.684
371	0.6972
370	0.7128
369	0.7256
368	0.7363
367	0.7483
366	0.7612
365	0.7713
364	0.7825
363	0.7942
362	0.8057
361	0.8167
360	0.8259
359	0.8395
358	0.8517
357	0.8645
356	0.8784
355	0.8948
354	0.9108
353	0.9277
352	0.9453
351	0.9586
350	0.9771
349	0.9982
348	1.0204
347	1.0452
346	1.0665
345	1.0877
344	1.1062
343	1.1272
342	1.1444
341	1.1706
340	1.185
339	1.2104
338	1.235
337	1.251
336	1.2676
335	1.2898
334	1.3124
333	1.3391
332	1.3555
331	1.383
330	1.3925
329	1.4111
328	1.4317
327	1.4509
326	1.4621
325	1.4867
324	1.4962
323	1.5072
322	1.5301
321	1.5185
320	1.5421
319	1.5543
318	1.5654
317	1.5767
316	1.5751
315	1.5867
314	1.6126
313	1.6108
312	1.6216
311	1.6179
310	1.6307
309	1.6575
308	1.6536
307	1.6819
306	1.6736
305	1.6819
304	1.7077
303	1.7619
302	1.7958
301	1.8041
300	1.8386
299	1.8386
298	1.8696
297	2.0222
296	2.1023
295	2.2596
294	2.3872
293	5
292	5
291	5
290	5
289	5
288	5
287	5
286	5
285	5
284	5
283	5
282	5
281	5
280	5
279	5
278	5
277	5
276	5
275	5
274	5
273	5
272	5
271	5
270	5
269	5
268	5
267	5
266	5
265	5
264	5
263	5
262	5
261	5
260	5
259	5
258	5
257	5
256	5
255	5
254	5
253	5
252	5
251	5
250	5
249	5
248	5
247	5
246	5
245	5
244	5
243	5
242	5
241	5
240	5
239	5
238	5
237	5
236	5
235	5
234	5
233	5
232	5
231	5
230	5
229	5
228	5
227	5
226	5
225	5
224	5
223	5
222	5
221	5
220	5
219	5
218	5
217	5
216	5
215	5
214	5
213	5
212	5
211	5
210	5
209	5
208	5
207	5
206	5
205	5
204	5
203	5
202	5
201	5
200	5
File Name	30mn.wscn
Date	2021-11-22 09:42:17
Operator
Sample Name	Data 8
Comment
Instrument Model	6800
ROM Ver.	1
Serial No.	1222507
Manuf. No.	6607026
Instrument Parameters
Measurement Mode	Spectrum Scan
Data Mode	ABS
Start WL	800
End WL	200
Scan Speed	400 nm/min
Sampling Interval	1
Slit Width	1.5
Lamp Change Mode	Auto
Auto Change WL	339
Baseline Correction	System
Response	Fast
Path Length	10
Data List
nm	ABS
800	0.0463
799	0.0461
798	0.0456
797	0.0461
796	0.0459
795	0.0463
794	0.0462
793	0.0465
792	0.0467
791	0.0466
790	0.0468
789	0.0489
788	0.0492
787	0.049
786	0.0492
785	0.0494
784	0.0495
783	0.0498
782	0.0496
781	0.0499
780	0.0501
779	0.0504
778	0.0506
777	0.0509
776	0.0511
775	0.0511
774	0.0514
773	0.0517
772	0.0517
771	0.0519
770	0.052
769	0.0522
768	0.0523
767	0.0528
766	0.0529
765	0.0532
764	0.0533
763	0.0539
762	0.0536
761	0.054
760	0.0544
759	0.0547
758	0.0551
757	0.0554
756	0.0556
755	0.0562
754	0.0567
753	0.0567
752	0.0573
751	0.0575
750	0.058
749	0.0581
748	0.0591
747	0.0587
746	0.0591
745	0.0593
744	0.0593
743	0.0594
742	0.0595
741	0.0593
740	0.0597
739	0.0601
738	0.0605
737	0.0608
736	0.0608
735	0.0613
734	0.0613
733	0.0614
732	0.0617
731	0.0619
730	0.0621
729	0.0621
728	0.0624
727	0.0629
726	0.0631
725	0.0635
724	0.0636
723	0.0641
722	0.0643
721	0.0647
720	0.0649
719	0.0654
718	0.0656
717	0.066
716	0.0663
715	0.0666
714	0.067
713	0.0672
712	0.0679
711	0.0679
710	0.0684
709	0.0688
708	0.069
707	0.0701
706	0.0703
705	0.0707
704	0.0712
703	0.0719
702	0.0719
701	0.0724
700	0.0729
699	0.0735
698	0.0738
697	0.0744
696	0.0751
695	0.0755
694	0.0762
693	0.0767
692	0.0772
691	0.078
690	0.0783
689	0.0789
688	0.0797
687	0.0806
686	0.081
685	0.0817
684	0.0827
683	0.0832
682	0.0839
681	0.0846
680	0.0853
679	0.086
678	0.0869
677	0.0876
676	0.0883
675	0.089
674	0.0898
673	0.0907
672	0.0914
671	0.0922
670	0.093
669	0.094
668	0.0945
667	0.0957
666	0.0966
665	0.0972
664	0.0982
663	0.0991
662	0.0999
661	0.101
660	0.1019
659	0.1025
658	0.1037
657	0.1047
656	0.1057
655	0.1068
654	0.1079
653	0.1091
652	0.1101
651	0.1114
650	0.1123
649	0.1138
648	0.1153
647	0.1166
646	0.1178
645	0.1191
644	0.1206
643	0.1218
642	0.123
641	0.1246
640	0.1259
639	0.1272
638	0.1288
637	0.1303
636	0.1317
635	0.1335
634	0.1348
633	0.1367
632	0.1384
631	0.14
630	0.1418
629	0.1435
628	0.1454
627	0.1473
626	0.1495
625	0.1514
624	0.1532
623	0.1553
622	0.1571
621	0.1593
620	0.161
619	0.1634
618	0.1653
617	0.1676
616	0.1697
615	0.1721
614	0.1745
613	0.1769
612	0.1792
611	0.1819
610	0.1841
609	0.1868
608	0.1898
607	0.1924
606	0.1951
605	0.1981
604	0.201
603	0.2039
602	0.2066
601	0.2095
600	0.2125
599	0.2155
598	0.2187
597	0.2216
596	0.2247
595	0.2281
594	0.2316
593	0.235
592	0.2385
591	0.2416
590	0.2451
589	0.2485
588	0.2525
587	0.2564
586	0.2602
585	0.2639
584	0.2672
583	0.2711
582	0.2749
581	0.279
580	0.2829
579	0.2871
578	0.2912
577	0.2956
576	0.2997
575	0.3042
574	0.3083
573	0.3132
572	0.3176
571	0.3223
570	0.3274
569	0.3319
568	0.337
567	0.3425
566	0.3477
565	0.3531
564	0.358
563	0.363
562	0.3683
561	0.3733
560	0.3785
559	0.3836
558	0.3889
557	0.394
556	0.3997
555	0.4051
554	0.4112
553	0.4171
552	0.4233
551	0.4285
550	0.4343
549	0.4406
548	0.4466
547	0.453
546	0.4596
545	0.4657
544	0.4718
543	0.4775
542	0.4834
541	0.4897
540	0.4956
539	0.5015
538	0.5079
537	0.5139
536	0.5201
535	0.526
534	0.5329
533	0.5395
532	0.5459
531	0.552
530	0.5584
529	0.5681
528	0.5746
527	0.581
526	0.588
525	0.5944
524	0.6006
523	0.6067
522	0.6131
521	0.619
520	0.6252
519	0.6313
518	0.6375
517	0.6434
516	0.6493
515	0.6558
514	0.6619
513	0.6685
512	0.6744
511	0.6802
510	0.6863
509	0.6925
508	0.6989
507	0.7044
506	0.7113
505	0.7173
504	0.723
503	0.729
502	0.7342
501	0.7399
500	0.7454
499	0.7512
498	0.7564
497	0.7617
496	0.767
495	0.7734
494	0.7778
493	0.7835
492	0.7891
491	0.7942
490	0.7991
489	0.8043
488	0.8096
487	0.815
486	0.8201
485	0.8253
484	0.8303
483	0.8344
482	0.8392
481	0.8437
480	0.8483
479	0.8526
478	0.8572
477	0.8616
476	0.8664
475	0.8703
474	0.8745
473	0.8794
472	0.8827
471	0.8867
470	0.8904
469	0.8948
468	0.8982
467	0.902
466	0.9058
465	0.9093
464	0.9125
463	0.9154
462	0.9179
461	0.9211
460	0.9237
459	0.9262
458	0.9292
457	0.9314
456	0.9333
455	0.9359
454	0.9377
453	0.94
452	0.9415
451	0.943
450	0.9442
449	0.9465
448	0.9473
447	0.9476
446	0.9492
445	0.95
444	0.95
443	0.9503
442	0.9511
441	0.9519
440	0.9515
439	0.9511
438	0.9511
437	0.9503
436	0.9496
435	0.9496
434	0.9484
433	0.9476
432	0.9465
431	0.9457
430	0.9442
429	0.9427
428	0.9411
427	0.9393
426	0.9377
425	0.9362
424	0.934
423	0.9321
422	0.9299
421	0.9273
420	0.9255
419	0.9237
418	0.9211
417	0.919
416	0.9164
415	0.9136
414	0.9118
413	0.9083
412	0.9062
411	0.9034
410	0.901
409	0.8989
408	0.8958
407	0.8927
406	0.8907
405	0.8873
404	0.8853
403	0.883
402	0.8804
401	0.8787
400	0.8764
399	0.8735
398	0.8709
397	0.8693
396	0.8677
395	0.8645
394	0.8626
393	0.8598
392	0.8594
391	0.8563
390	0.8541
389	0.8532
388	0.8517
387	0.8495
386	0.8483
385	0.8461
384	0.8449
383	0.844
382	0.8422
381	0.8428
380	0.8437
379	0.8483
378	0.8501
377	0.8523
376	0.8582
375	0.8648
374	0.8764
373	0.8877
372	0.8972
371	0.9072
370	0.9182
369	0.9284
368	0.9362
367	0.943
366	0.9469
365	0.955
364	0.9601
363	0.9694
362	0.9742
361	0.9825
360	0.9892
359	0.9978
358	1.0008
357	1.0096
356	1.0163
355	1.0329
354	1.0433
353	1.055
352	1.0639
351	1.0814
350	1.0909
349	1.1062
348	1.1163
347	1.1343
346	1.1469
345	1.163
344	1.1745
343	1.1857
342	1.2013
341	1.2254
340	1.2433
339	1.2525
338	1.2765
337	1.2941
336	1.3115
335	1.3214
334	1.3467
333	1.3655
332	1.3746
331	1.3946
330	1.4122
329	1.4412
328	1.4522
327	1.4634
326	1.4962
325	1.5086
324	1.5214
323	1.5451
322	1.5451
321	1.5702
320	1.5702
319	1.5816
318	1.6073
317	1.6073
316	1.6179
315	1.6161
314	1.6307
313	1.6595
312	1.6736
311	1.6695
310	1.6819
309	1.6968
308	1.6903
307	1.7011
306	1.7328
305	1.7904
304	1.7772
303	1.8153
302	1.8268
301	1.8664
300	1.9136
299	1.9208
298	2.0268
297	2.1079
296	2.1079
295	2.0969
294	5
293	5
292	5
291	5
290	5
289	5
288	5
287	5
286	5
285	5
284	5
283	5
282	5
281	5
280	5
279	5
278	5
277	5
276	5
275	5
274	5
273	5
272	5
271	5
270	5
269	5
268	5
267	5
266	5
265	5
264	5
263	5
262	5
261	5
260	5
259	5
258	5
257	5
256	5
255	5
254	5
253	5
252	5
251	5
250	5
249	5
248	5
247	5
246	5
245	5
244	5
243	5
242	5
241	5
240	5
239	5
238	5
237	5
236	5
235	5
234	5
233	5
232	5
231	5
230	5
229	5
228	5
227	5
226	5
225	5
224	5
223	5
222	5
221	5
220	5
219	5
218	5
217	5
216	5
215	5
214	5
213	5
212	5
211	5
210	5
209	5
208	5
207	5
206	5
205	5
204	5
203	5
202	5
201	5
200	5
File Name	30mn.wscn
Date	2021-11-22 10:28:31
Operator
Sample Name	Data 3
Comment
Instrument Model	6800
ROM Ver.	1
Serial No.	1222507
Manuf. No.	6607026
Instrument Parameters
Measurement Mode	Spectrum Scan
Data Mode	ABS
Start WL	800
End WL	200
Scan Speed	400 nm/min
Sampling Interval	1
Slit Width	1.5
Lamp Change Mode	Auto
Auto Change WL	339
Baseline Correction	System
Response	Fast
Path Length	10
Data List
nm	ABS
800	0.2022
799	0.2016
798	0.2012
797	0.2016
796	0.2015
795	0.2016
794	0.2016
793	0.2019
792	0.2021
791	0.202
790	0.2023
789	0.2028
788	0.2032
787	0.2032
786	0.2035
785	0.2037
784	0.2041
783	0.2044
782	0.2047
781	0.2053
780	0.2053
779	0.2057
778	0.206
777	0.2063
776	0.2069
775	0.207
774	0.2073
773	0.2076
772	0.2079
771	0.2084
770	0.2084
769	0.2089
768	0.209
767	0.2098
766	0.2099
765	0.2103
764	0.2108
763	0.2114
762	0.2114
761	0.2121
760	0.2125
759	0.2129
758	0.2136
757	0.2138
756	0.2141
755	0.2148
754	0.2153
753	0.2157
752	0.2165
751	0.217
750	0.2177
749	0.2178
748	0.2186
747	0.2191
746	0.2196
745	0.2198
744	0.2203
743	0.22
742	0.2204
741	0.2204
740	0.2211
739	0.2218
738	0.2222
737	0.2229
736	0.2232
735	0.2236
734	0.2239
733	0.2242
732	0.2248
731	0.2254
730	0.2255
729	0.226
728	0.2266
727	0.2272
726	0.2278
725	0.2285
724	0.2288
723	0.2296
722	0.2302
721	0.2308
720	0.2312
719	0.2318
718	0.2323
717	0.2329
716	0.2337
715	0.2343
714	0.2349
713	0.2355
712	0.2361
711	0.2367
710	0.2373
709	0.2382
708	0.2387
707	0.2398
706	0.2406
705	0.2413
704	0.2419
703	0.2431
702	0.2435
701	0.244
700	0.2451
699	0.246
698	0.2465
697	0.2476
696	0.2485
695	0.2494
694	0.2502
693	0.2511
692	0.2521
691	0.2532
690	0.2539
689	0.2551
688	0.2562
687	0.2575
686	0.2582
685	0.2594
684	0.2608
683	0.2619
682	0.263
681	0.2638
680	0.2652
679	0.2661
678	0.2676
677	0.2688
676	0.2699
675	0.271
674	0.2722
673	0.2736
672	0.275
671	0.2763
670	0.2776
669	0.279
668	0.2802
667	0.2819
666	0.2834
665	0.2846
664	0.2861
663	0.2875
662	0.2892
661	0.2907
660	0.292
659	0.2935
658	0.295
657	0.2967
656	0.2983
655	0.3001
654	0.3019
653	0.3038
652	0.3055
651	0.3074
650	0.3091
649	0.3111
648	0.3134
647	0.3156
646	0.3175
645	0.3195
644	0.3217
643	0.3238
642	0.3259
641	0.3281
640	0.3303
639	0.3324
638	0.3347
637	0.337
636	0.3396
635	0.3419
634	0.3443
633	0.347
632	0.3495
631	0.3523
630	0.3548
629	0.3575
628	0.3606
627	0.3637
626	0.3667
625	0.3695
624	0.3725
623	0.3758
622	0.3784
621	0.3817
620	0.3846
619	0.3877
618	0.3909
617	0.394
616	0.3975
615	0.4011
614	0.4046
613	0.4082
612	0.4118
611	0.4156
610	0.4189
609	0.423
608	0.4271
607	0.4312
606	0.4354
605	0.4394
604	0.4438
603	0.4479
602	0.4519
601	0.4561
600	0.4601
599	0.4645
598	0.4691
597	0.4734
596	0.4778
595	0.4829
594	0.4878
593	0.4925
592	0.4979
591	0.5022
590	0.5076
589	0.512
588	0.5178
587	0.5233
586	0.529
585	0.5343
584	0.5391
583	0.5445
582	0.5499
581	0.5556
580	0.5614
579	0.5668
578	0.5726
577	0.5783
576	0.5841
575	0.5907
574	0.5967
573	0.6032
572	0.6095
571	0.6158
570	0.6226
569	0.6291
568	0.636
567	0.6434
566	0.6505
565	0.6577
564	0.6647
563	0.6716
562	0.6786
561	0.6855
560	0.6922
559	0.6991
558	0.7066
557	0.7135
556	0.7207
555	0.7281
554	0.7363
553	0.7442
552	0.752
551	0.7592
550	0.7664
549	0.7746
548	0.783
547	0.7918
546	0.7999
545	0.8079
544	0.8161
543	0.8239
542	0.8315
541	0.8389
540	0.8467
539	0.8544
538	0.8626
537	0.8706
536	0.8784
535	0.886
534	0.8944
533	0.903
532	0.9111
531	0.9186
530	0.927
529	0.9359
528	0.9438
527	0.9523
526	0.9605
525	0.9689
524	0.9775
523	0.9854
522	0.9931
521	1
520	1.0078
519	1.015
518	1.0227
517	1.0291
516	1.0366
515	1.0443
514	1.0525
513	1.0599
512	1.067
511	1.0752
510	1.0814
509	1.0893
508	1.0969
507	1.104
506	1.1123
505	1.1191
504	1.126
503	1.1331
502	1.139
501	1.1456
500	1.1524
499	1.1586
498	1.1655
497	1.1706
496	1.1771
495	1.1837
494	1.1897
493	1.1965
492	1.2027
491	1.209
490	1.2146
489	1.2204
488	1.2269
487	1.2328
486	1.2388
485	1.2448
484	1.2502
483	1.2557
482	1.2604
481	1.266
480	1.2708
479	1.2757
478	1.2806
477	1.2848
476	1.2898
475	1.2941
474	1.2992
473	1.3036
472	1.3089
471	1.3115
470	1.316
469	1.3205
468	1.3251
467	1.3288
466	1.3325
465	1.3362
464	1.3391
463	1.3419
462	1.3448
461	1.3477
460	1.3506
459	1.3526
458	1.3555
457	1.3565
456	1.3585
455	1.3615
454	1.3635
453	1.3655
452	1.3665
451	1.3675
450	1.3685
449	1.3695
448	1.3716
447	1.3695
446	1.3716
445	1.3716
444	1.3716
443	1.3716
442	1.3716
441	1.3716
440	1.3695
439	1.3685
438	1.3685
437	1.3665
436	1.3655
435	1.3645
434	1.3625
433	1.3605
432	1.3585
431	1.3565
430	1.3545
429	1.3516
428	1.3496
427	1.3458
426	1.3419
425	1.34
424	1.3353
423	1.3344
422	1.3297
421	1.3269
420	1.3223
419	1.3196
418	1.316
417	1.3115
416	1.3089
415	1.3036
414	1.3001
413	1.2949
412	1.2907
411	1.2865
410	1.2831
409	1.2798
408	1.2749
407	1.2716
406	1.2668
405	1.2628
404	1.2572
403	1.2541
402	1.2502
401	1.2471
400	1.2418
399	1.2373
398	1.2343
397	1.2306
396	1.2269
395	1.224
394	1.2196
393	1.2153
392	1.2097
391	1.2076
390	1.2041
389	1.2006
388	1.1958
387	1.1917
386	1.189
385	1.185
384	1.1797
383	1.1771
382	1.1752
381	1.1719
380	1.1706
379	1.1567
378	1.1524
377	1.1567
376	1.1605
375	1.1655
374	1.1752
373	1.1884
372	1.1938
371	1.2041
370	1.2125
369	1.2168
368	1.2247
367	1.2276
366	1.2335
365	1.238
364	1.2373
363	1.2441
362	1.2441
361	1.2471
360	1.2541
359	1.2628
358	1.27
357	1.274
356	1.2773
355	1.2848
354	1.2881
353	1.2958
352	1.3098
351	1.3196
350	1.3187
349	1.3362
348	1.34
347	1.3605
346	1.3645
345	1.3716
344	1.3788
343	1.3882
342	1.399
341	1.4111
340	1.4134
339	1.4388
338	1.4461
337	1.4647
336	1.4749
335	1.5016
334	1.5044
333	1.5228
332	1.5346
331	1.5543
330	1.5751
329	1.5767
328	1.6108
327	1.6326
326	1.6439
325	1.6575
324	1.684
323	1.6968
322	1.7077
321	1.7212
320	1.7212
319	1.7619
318	1.7619
317	1.7619
316	1.7746
315	1.8041
314	1.8041
313	1.8181
312	1.8326
311	1.8664
310	1.8632
309	1.8996
308	1.8961
307	1.9355
306	1.9746
305	2
304	2.0506
303	2.0315
302	2.1249
301	2.1549
300	2.2365
299	2.2006
298	2.301
297	2.4559
296	2.5228
295	5
294	5
293	5
292	5
291	5
290	5
289	5
288	5
287	5
286	5
285	5
284	5
283	5
282	5
281	5
280	5
279	5
278	5
277	5
276	5
275	5
274	5
273	5
272	5
271	5
270	5
269	5
268	5
267	5
266	5
265	5
264	5
263	5
262	5
261	5
260	5
259	5
258	5
257	5
256	5
255	5
254	5
253	5
252	5
251	5
250	5
249	5
248	5
247	5
246	5
245	5
244	5
243	5
242	5
241	5
240	5
239	5
238	5
237	5
236	5
235	5
234	5
233	5
232	5
231	5
230	5
229	5
228	5
227	5
226	5
225	5
224	5
223	5
222	5
221	5
220	5
219	5
218	5
217	-5.0028
216	-5.0028
215	5
214	5
213	5
212	5
211	5
210	-5.0028
209	5
208	5
207	5
206	5
205	-5.0028
204	5
203	5
202	5
201	-5.0028
200	5
File Name	30mn.wscn
Date	2021-11-22 11:05:52
Operator
Sample Name	Data 6
Comment
Instrument Model	6800
ROM Ver.	1
Serial No.	1222507
Manuf. No.	6607026
Instrument Parameters
Measurement Mode	Spectrum Scan
Data Mode	ABS
Start WL	800
End WL	200
Scan Speed	400 nm/min
Sampling Interval	1
Slit Width	1.5
Lamp Change Mode	Auto
Auto Change WL	339
Baseline Correction	System
Response	Fast
Path Length	10
Data List
nm	ABS
800	0.1934
799	0.1932
798	0.1928
797	0.1934
796	0.1934
795	0.194
794	0.194
793	0.1946
792	0.195
791	0.195
790	0.1954
789	0.1962
788	0.1966
787	0.1967
786	0.1971
785	0.1973
784	0.1979
783	0.1985
782	0.1983
781	0.1989
780	0.1992
779	0.1996
778	0.2
777	0.2003
776	0.201
775	0.2012
774	0.2019
773	0.2023
772	0.2025
771	0.2031
770	0.203
769	0.2038
768	0.2041
767	0.2049
766	0.2053
765	0.2058
764	0.2063
763	0.207
762	0.207
761	0.2078
760	0.2085
759	0.2088
758	0.2097
757	0.2103
756	0.2109
755	0.2113
754	0.2119
753	0.2125
752	0.2133
751	0.2138
750	0.2146
749	0.2151
748	0.2158
747	0.2164
746	0.2168
745	0.2176
744	0.2177
743	0.2181
742	0.2186
741	0.2188
740	0.2195
739	0.2204
738	0.2209
737	0.2216
736	0.2219
735	0.2227
734	0.223
733	0.2236
732	0.2242
731	0.2249
730	0.2251
729	0.2257
728	0.2265
727	0.2273
726	0.2281
725	0.2285
724	0.229
723	0.2301
722	0.2308
721	0.2315
720	0.2321
719	0.2328
718	0.2335
717	0.2342
716	0.2349
715	0.2358
714	0.2366
713	0.2373
712	0.2385
711	0.2388
710	0.2397
709	0.2407
708	0.2415
707	0.2426
706	0.2437
705	0.2445
704	0.2454
703	0.2465
702	0.2471
[truncated: 1,127 more rows]
