# Supplementary material for: Silver nanoparticle biosynthesis utilizing Ocimum kilimandscharicum leaf extract and assessment of its antibacterial activity against certain chosen bacteria
Source: PLoS One. 2024 May 29;19(5):e0295463. doi: 10.1371/journal.pone.0295463 (PMC11135695; doi:10.1371/journal.pone.0295463)
Supplement: S1 File — (ZIP) [file pone.0295463.s001.zip › data OK AES.xls]

## Sheet: Sheet1
Company
Print Date	2021-11-26 15:01:16
File Name	Silver.wscn
Date	2021-11-12 10:18:35
Operator	idg
Sample Name	Data 2
Comment
Instrument Model	6800
ROM Ver.	1
Serial No.	1222507
Manuf. No.	6607026
Instrument Parameters
Measurement Mode	Spectrum Scan
Data Mode	ABS
Start WL	800
End WL	200
Scan Speed	400 nm/min
Sampling Interval	1
Slit Width	1.5
Lamp Change Mode	Auto
Auto Change WL	339
Baseline Correction	User 2
Response	Fast
Path Length	10
Data List
nm	ABS
800	0.0092
799	0.0091
798	0.0093
797	0.0094
796	0.0092
795	0.0093
794	0.0093
793	0.0093
792	0.0093
791	0.0094
790	0.0094
789	0.0097
788	0.0092
787	0.009
786	0.0092
785	0.009
784	0.0092
783	0.009
782	0.0089
781	0.009
780	0.0088
779	0.0089
778	0.0088
777	0.0089
776	0.0085
775	0.0088
774	0.0089
773	0.0087
772	0.0086
771	0.0086
770	0.0086
769	0.0085
768	0.0085
767	0.0087
766	0.0085
765	0.0083
764	0.0084
763	0.0082
762	0.0083
761	0.0082
760	0.0082
759	0.008
758	0.0078
757	0.008
756	0.0081
755	0.008
754	0.0078
753	0.0079
752	0.0078
751	0.0078
750	0.0078
749	0.008
748	0.0077
747	0.008
746	0.0078
745	0.0076
744	0.008
743	0.0081
742	0.0081
741	0.0083
740	0.0082
739	0.0084
738	0.0088
737	0.0084
736	0.0085
735	0.0083
734	0.0082
733	0.008
732	0.0081
731	0.0083
730	0.0079
729	0.0081
728	0.0079
727	0.0084
726	0.008
725	0.0079
724	0.008
723	0.0081
722	0.0079
721	0.0077
720	0.0079
719	0.0078
718	0.0078
717	0.0076
716	0.0077
715	0.0078
714	0.0078
713	0.0077
712	0.0075
711	0.0075
710	0.0075
709	0.0076
708	0.0075
707	0.0075
706	0.0074
705	0.0072
704	0.0072
703	0.007
702	0.0073
701	0.0074
700	0.007
699	0.007
698	0.0073
697	0.007
696	0.0069
695	0.0069
694	0.0067
693	0.0067
692	0.0066
691	0.0064
690	0.0065
689	0.0062
688	0.006
687	0.006
686	0.0058
685	0.0056
684	0.0052
683	0.005
682	0.0044
681	0.0041
680	0.0039
679	0.0033
678	0.0028
677	0.0022
676	0.0017
675	0.0011
674	0.0005
673	0
672	-0.0007
671	-0.0009
670	-0.0013
669	-0.0016
668	-0.0018
667	-0.0017
666	-0.0013
665	-0.0013
664	-0.0011
663	-0.0006
662	-0.0001
661	0.0001
660	0.0006
659	0.0011
658	0.0016
657	0.0019
656	0.0021
655	0.0024
654	0.0027
653	0.0029
652	0.0032
651	0.0033
650	0.0034
649	0.0037
648	0.0039
647	0.0041
646	0.0041
645	0.0045
644	0.0046
643	0.005
642	0.0051
641	0.0052
640	0.0056
639	0.0057
638	0.006
637	0.0061
636	0.0063
635	0.0064
634	0.0063
633	0.0062
632	0.0065
631	0.0063
630	0.0068
629	0.0065
628	0.0067
627	0.0068
626	0.0067
625	0.0067
624	0.0068
623	0.007
622	0.0069
621	0.0069
620	0.0071
619	0.0073
618	0.0071
617	0.007
616	0.0074
615	0.0074
614	0.0076
613	0.0076
612	0.0078
611	0.0078
610	0.008
609	0.008
608	0.0083
607	0.0083
606	0.0084
605	0.0085
604	0.0087
603	0.0085
602	0.0088
601	0.0089
600	0.0089
599	0.0092
598	0.0091
597	0.009
596	0.0094
595	0.0093
594	0.0094
593	0.0096
592	0.0098
591	0.009
590	0.0097
589	0.0101
588	0.0101
587	0.0099
586	0.0099
585	0.0102
584	0.0103
583	0.0105
582	0.0105
581	0.0105
580	0.0106
579	0.0108
578	0.0105
577	0.0106
576	0.0109
575	0.011
574	0.0109
573	0.0111
572	0.0112
571	0.0113
570	0.0114
569	0.0115
568	0.0118
567	0.0118
566	0.012
565	0.0122
564	0.0124
563	0.0122
562	0.0125
561	0.0128
560	0.013
559	0.0133
558	0.0133
557	0.0133
556	0.0136
555	0.014
554	0.0141
553	0.0142
552	0.0143
551	0.0147
550	0.015
549	0.015
548	0.015
547	0.0153
546	0.0156
545	0.0161
544	0.0159
543	0.0161
542	0.0163
541	0.0166
540	0.0167
539	0.017
538	0.017
537	0.0172
536	0.0173
535	0.0174
534	0.0176
533	0.0179
532	0.018
531	0.0182
530	0.0182
529	0.0166
528	0.017
527	0.0172
526	0.0169
525	0.0175
524	0.0174
523	0.0176
522	0.0176
521	0.0178
520	0.0179
519	0.0179
518	0.0179
517	0.0179
516	0.0179
515	0.018
514	0.018
513	0.0182
512	0.018
511	0.0181
510	0.0179
509	0.0181
508	0.0178
507	0.0177
506	0.0181
505	0.0178
504	0.0179
503	0.018
502	0.0175
501	0.0175
500	0.0175
499	0.0174
498	0.0172
497	0.0174
496	0.0172
495	0.0171
494	0.0173
493	0.0176
492	0.0179
491	0.0179
490	0.0181
489	0.0184
488	0.0189
487	0.0193
486	0.0195
485	0.02
484	0.0204
483	0.0209
482	0.0208
481	0.0215
480	0.0218
479	0.0218
478	0.022
477	0.0222
476	0.0223
475	0.0225
474	0.0223
473	0.0225
472	0.0222
471	0.0222
470	0.0223
469	0.022
468	0.0221
467	0.0219
466	0.022
465	0.0221
464	0.0224
463	0.0224
462	0.0226
461	0.0234
460	0.0238
459	0.0242
458	0.0253
457	0.0257
456	0.0264
455	0.0275
454	0.0282
453	0.0295
452	0.0299
451	0.031
450	0.0316
449	0.0319
448	0.0326
447	0.0327
446	0.0332
445	0.0331
444	0.0322
443	0.0329
442	0.0324
441	0.032
440	0.0313
439	0.0313
438	0.0309
437	0.031
436	0.0309
435	0.031
434	0.0311
433	0.0318
432	0.0324
431	0.0329
430	0.034
429	0.0343
428	0.0355
427	0.0364
426	0.0377
425	0.0386
424	0.0393
423	0.04
422	0.0406
421	0.0413
420	0.0416
419	0.0419
418	0.0421
417	0.0424
416	0.0425
415	0.0424
414	0.0428
413	0.0427
412	0.0422
411	0.0426
410	0.0428
409	0.0429
408	0.0427
407	0.0425
406	0.0429
405	0.0429
404	0.0423
403	0.0427
402	0.0425
401	0.0427
400	0.0419
399	0.0423
398	0.0419
397	0.0416
396	0.0404
395	0.0406
394	0.0401
393	0.0394
392	0.039
391	0.0385
390	0.038
389	0.0373
388	0.0363
387	0.0355
386	0.0348
385	0.0341
384	0.0334
383	0.033
382	0.0326
381	0.0324
380	0.0326
379	0.0277
378	0.0289
377	0.0303
376	0.033
375	0.0378
374	0.0431
373	0.0511
372	0.0591
371	0.0653
370	0.0726
369	0.0783
368	0.0827
367	0.0863
366	0.0896
365	0.091
364	0.0914
363	0.0913
362	0.0917
361	0.0908
360	0.0897
359	0.0893
358	0.0886
357	0.0865
356	0.0853
355	0.0838
354	0.0821
353	0.0797
352	0.078
351	0.0773
350	0.0759
349	0.0731
348	0.0726
347	0.0707
346	0.0694
345	0.0679
344	0.0671
343	0.0652
342	0.0637
341	0.0644
340	0.0618
339	0.0609
338	0.0708
337	0.0713
336	0.0703
335	0.0694
334	0.0681
333	0.0673
332	0.066
331	0.0666
330	0.0657
329	0.0657
328	0.0653
327	0.0644
326	0.0644
325	0.0637
324	0.0632
323	0.0617
322	0.063
321	0.063
320	0.0615
319	0.0631
318	0.0639
317	0.0644
316	0.0641
315	0.0634
314	0.0647
313	0.0648
312	0.0665
311	0.0675
310	0.0679
309	0.069
308	0.0695
307	0.0713
306	0.0728
305	0.0736
304	0.0755
303	0.0773
302	0.0777
301	0.0795
300	0.0831
299	0.0878
298	0.0903
297	0.095
296	0.0983
295	0.1029
294	0.1013
293	0.1069
292	0.0883
291	0.0986
290	0.1038
289	0.1105
288	0.1429
287	0.1132
286	0.0781
285	0.2631
284	0.6156
283	5
282	5
281	5
280	5
279	5
278	5
277	5
276	5
275	-5.0028
274	-5.0028
273	-5.0028
272	5
271	-5.0028
270	-5.0028
269	-5.0028
268	-5.0028
267	-5.0028
266	5
265	5
264	5
263	5
262	5
261	-5.0028
260	-5.0028
259	5
258	5
257	5
256	5
255	5
254	5
253	5
252	-5.0028
251	-5.0028
250	5
249	5
248	5
247	5
246	5
245	5
244	5
243	-5.0028
242	5
241	5
240	5
239	5
238	5
237	-5.0028
236	-5.0028
235	5
234	5
233	5
232	5
231	5
230	5
229	5
228	5
227	5
226	5
225	5
224	5
223	5
222	5
221	5
220	5
219	5
218	5
217	5
216	5
215	5
214	5
213	5
212	5
211	5
210	5
209	5
208	5
207	5
206	5
205	5
204	5
203	5
202	5
201	5
200	5
File Name	Silver.wscn
Date	2021-11-22 10:28:31
Operator
Sample Name	Data 3
Comment
Instrument Model	6800
ROM Ver.	1
Serial No.	1222507
Manuf. No.	6607026
Instrument Parameters
Measurement Mode	Spectrum Scan
Data Mode	ABS
Start WL	800
End WL	200
Scan Speed	400 nm/min
Sampling Interval	1
Slit Width	1.5
Lamp Change Mode	Auto
Auto Change WL	339
Baseline Correction	System
Response	Fast
Path Length	10
Data List
nm	ABS
800	0.2022
799	0.2016
798	0.2012
797	0.2016
796	0.2015
795	0.2016
794	0.2016
793	0.2019
792	0.2021
791	0.202
790	0.2023
789	0.2028
788	0.2032
787	0.2032
786	0.2035
785	0.2037
784	0.2041
783	0.2044
782	0.2047
781	0.2053
780	0.2053
779	0.2057
778	0.206
777	0.2063
776	0.2069
775	0.207
774	0.2073
773	0.2076
772	0.2079
771	0.2084
770	0.2084
769	0.2089
768	0.209
767	0.2098
766	0.2099
765	0.2103
764	0.2108
763	0.2114
762	0.2114
761	0.2121
760	0.2125
759	0.2129
758	0.2136
757	0.2138
756	0.2141
755	0.2148
754	0.2153
753	0.2157
752	0.2165
751	0.217
750	0.2177
749	0.2178
748	0.2186
747	0.2191
746	0.2196
745	0.2198
744	0.2203
743	0.22
742	0.2204
741	0.2204
740	0.2211
739	0.2218
738	0.2222
737	0.2229
736	0.2232
735	0.2236
734	0.2239
733	0.2242
732	0.2248
731	0.2254
730	0.2255
729	0.226
728	0.2266
727	0.2272
726	0.2278
725	0.2285
724	0.2288
723	0.2296
722	0.2302
721	0.2308
720	0.2312
719	0.2318
718	0.2323
717	0.2329
716	0.2337
715	0.2343
714	0.2349
713	0.2355
712	0.2361
711	0.2367
710	0.2373
709	0.2382
708	0.2387
707	0.2398
706	0.2406
705	0.2413
704	0.2419
703	0.2431
702	0.2435
701	0.244
700	0.2451
699	0.246
698	0.2465
697	0.2476
696	0.2485
695	0.2494
694	0.2502
693	0.2511
692	0.2521
691	0.2532
690	0.2539
689	0.2551
688	0.2562
687	0.2575
686	0.2582
685	0.2594
684	0.2608
683	0.2619
682	0.263
681	0.2638
680	0.2652
679	0.2661
678	0.2676
677	0.2688
676	0.2699
675	0.271
674	0.2722
673	0.2736
672	0.275
671	0.2763
670	0.2776
669	0.279
668	0.2802
667	0.2819
666	0.2834
665	0.2846
664	0.2861
663	0.2875
662	0.2892
661	0.2907
660	0.292
659	0.2935
658	0.295
657	0.2967
656	0.2983
655	0.3001
654	0.3019
653	0.3038
652	0.3055
651	0.3074
650	0.3091
649	0.3111
648	0.3134
647	0.3156
646	0.3175
645	0.3195
644	0.3217
643	0.3238
642	0.3259
641	0.3281
640	0.3303
639	0.3324
638	0.3347
637	0.337
636	0.3396
635	0.3419
634	0.3443
633	0.347
632	0.3495
631	0.3523
630	0.3548
629	0.3575
628	0.3606
627	0.3637
626	0.3667
625	0.3695
624	0.3725
623	0.3758
622	0.3784
621	0.3817
620	0.3846
619	0.3877
618	0.3909
617	0.394
616	0.3975
615	0.4011
614	0.4046
613	0.4082
612	0.4118
611	0.4156
610	0.4189
609	0.423
608	0.4271
607	0.4312
606	0.4354
605	0.4394
604	0.4438
603	0.4479
602	0.4519
601	0.4561
600	0.4601
599	0.4645
598	0.4691
597	0.4734
596	0.4778
595	0.4829
594	0.4878
593	0.4925
592	0.4979
591	0.5022
590	0.5076
589	0.512
588	0.5178
587	0.5233
586	0.529
585	0.5343
584	0.5391
583	0.5445
582	0.5499
581	0.5556
580	0.5614
579	0.5668
578	0.5726
577	0.5783
576	0.5841
575	0.5907
574	0.5967
573	0.6032
572	0.6095
571	0.6158
570	0.6226
569	0.6291
568	0.636
567	0.6434
566	0.6505
565	0.6577
564	0.6647
563	0.6716
562	0.6786
561	0.6855
560	0.6922
559	0.6991
558	0.7066
557	0.7135
556	0.7207
555	0.7281
554	0.7363
553	0.7442
552	0.752
551	0.7592
550	0.7664
549	0.7746
548	0.783
547	0.7918
546	0.7999
545	0.8079
544	0.8161
543	0.8239
542	0.8315
541	0.8389
540	0.8467
539	0.8544
538	0.8626
537	0.8706
536	0.8784
535	0.886
534	0.8944
533	0.903
532	0.9111
531	0.9186
530	0.927
529	0.9359
528	0.9438
527	0.9523
526	0.9605
525	0.9689
524	0.9775
523	0.9854
522	0.9931
521	1
520	1.0078
519	1.015
518	1.0227
517	1.0291
516	1.0366
515	1.0443
514	1.0525
513	1.0599
512	1.067
511	1.0752
510	1.0814
509	1.0893
508	1.0969
507	1.104
506	1.1123
505	1.1191
504	1.126
503	1.1331
502	1.139
501	1.1456
500	1.1524
499	1.1586
498	1.1655
497	1.1706
496	1.1771
495	1.1837
494	1.1897
493	1.1965
492	1.2027
491	1.209
490	1.2146
489	1.2204
488	1.2269
487	1.2328
486	1.2388
485	1.2448
484	1.2502
483	1.2557
482	1.2604
481	1.266
480	1.2708
479	1.2757
478	1.2806
477	1.2848
476	1.2898
475	1.2941
474	1.2992
473	1.3036
472	1.3089
471	1.3115
470	1.316
469	1.3205
468	1.3251
467	1.3288
466	1.3325
465	1.3362
464	1.3391
463	1.3419
462	1.3448
461	1.3477
460	1.3506
459	1.3526
458	1.3555
457	1.3565
456	1.3585
455	1.3615
454	1.3635
453	1.3655
452	1.3665
451	1.3675
450	1.3685
449	1.3695
448	1.3716
447	1.3695
446	1.3716
445	1.3716
444	1.3716
443	1.3716
442	1.3716
441	1.3716
440	1.3695
439	1.3685
438	1.3685
437	1.3665
436	1.3655
435	1.3645
434	1.3625
433	1.3605
432	1.3585
431	1.3565
430	1.3545
429	1.3516
428	1.3496
427	1.3458
426	1.3419
425	1.34
424	1.3353
423	1.3344
422	1.3297
421	1.3269
420	1.3223
419	1.3196
418	1.316
417	1.3115
416	1.3089
415	1.3036
414	1.3001
413	1.2949
412	1.2907
411	1.2865
410	1.2831
409	1.2798
408	1.2749
407	1.2716
406	1.2668
405	1.2628
404	1.2572
403	1.2541
402	1.2502
401	1.2471
400	1.2418
399	1.2373
398	1.2343
397	1.2306
396	1.2269
395	1.224
394	1.2196
393	1.2153
392	1.2097
391	1.2076
390	1.2041
389	1.2006
388	1.1958
387	1.1917
386	1.189
385	1.185
384	1.1797
383	1.1771
382	1.1752
381	1.1719
380	1.1706
379	1.1567
378	1.1524
377	1.1567
376	1.1605
375	1.1655
374	1.1752
373	1.1884
372	1.1938
371	1.2041
370	1.2125
369	1.2168
368	1.2247
367	1.2276
366	1.2335
365	1.238
364	1.2373
363	1.2441
362	1.2441
361	1.2471
360	1.2541
359	1.2628
358	1.27
357	1.274
356	1.2773
355	1.2848
354	1.2881
353	1.2958
352	1.3098
351	1.3196
350	1.3187
349	1.3362
348	1.34
347	1.3605
346	1.3645
345	1.3716
344	1.3788
343	1.3882
342	1.399
341	1.4111
340	1.4134
339	1.4388
338	1.4461
337	1.4647
336	1.4749
335	1.5016
334	1.5044
333	1.5228
332	1.5346
331	1.5543
330	1.5751
329	1.5767
328	1.6108
327	1.6326
326	1.6439
325	1.6575
324	1.684
323	1.6968
322	1.7077
321	1.7212
320	1.7212
319	1.7619
318	1.7619
317	1.7619
316	1.7746
315	1.8041
314	1.8041
313	1.8181
312	1.8326
311	1.8664
310	1.8632
309	1.8996
308	1.8961
307	1.9355
306	1.9746
305	2
304	2.0506
303	2.0315
302	2.1249
301	2.1549
300	2.2365
299	2.2006
298	2.301
297	2.4559
296	2.5228
295	5
294	5
293	5
292	5
291	5
290	5
289	5
288	5
287	5
286	5
285	5
284	5
283	5
282	5
281	5
280	5
279	5
278	5
277	5
276	5
275	5
274	5
273	5
272	5
271	5
270	5
269	5
268	5
267	5
266	5
265	5
264	5
263	5
262	5
261	5
260	5
259	5
258	5
257	5
256	5
255	5
254	5
253	5
252	5
251	5
250	5
249	5
248	5
247	5
246	5
245	5
244	5
243	5
242	5
241	5
240	5
239	5
238	5
237	5
236	5
235	5
234	5
233	5
232	5
231	5
230	5
229	5
228	5
227	5
226	5
225	5
224	5
223	5
222	5
221	5
220	5
219	5
218	5
217	-5.0028
216	-5.0028
215	5
214	5
213	5
212	5
211	5
210	-5.0028
209	5
208	5
207	5
206	5
205	-5.0028
204	5
203	5
202	5
201	-5.0028
200	5
File Name	Silver.wscn
Date	2021-11-22 08:59:50
Operator
Sample Name	Data 4
Comment
Instrument Model	6800
ROM Ver.	1
Serial No.	1222507
Manuf. No.	6607026
Instrument Parameters
Measurement Mode	Spectrum Scan
Data Mode	ABS
Start WL	800
End WL	200
Scan Speed	400 nm/min
Sampling Interval	1
Slit Width	1.5
Lamp Change Mode	Auto
Auto Change WL	339
Baseline Correction	System
Response	Fast
Path Length	10
Data List
nm	ABS
800	0.6087
799	0.6092
798	0.6095
797	0.6111
796	0.612
795	0.6135
794	0.6143
793	0.6156
792	0.617
791	0.6181
790	0.6194
789	0.6223
788	0.6239
787	0.625
786	0.6263
785	0.628
784	0.6291
783	0.6305
782	0.6319
781	0.6328
780	0.6341
779	0.6358
778	0.6373
777	0.6384
776	0.6401
775	0.6411
774	0.6428
773	0.6443
772	0.6455
771	0.647
770	0.6483
769	0.6497
768	0.6513
767	0.6532
766	0.6546
765	0.6561
764	0.6577
763	0.6595
762	0.6609
761	0.6625
760	0.6643
759	0.6659
758	0.6677
757	0.6695
756	0.6712
755	0.673
754	0.6746
753	0.6763
752	0.6784
751	0.6802
750	0.6821
749	0.6838
748	0.6859
747	0.6876
746	0.6893
745	0.6916
744	0.6931
743	0.695
742	0.6965
741	0.6985
740	0.7004
739	0.7024
738	0.7046
737	0.7064
736	0.7081
735	0.7106
734	0.7124
733	0.7144
732	0.7166
731	0.7187
730	0.7205
729	0.7228
728	0.7249
727	0.7274
726	0.7297
725	0.7323
724	0.7342
723	0.7366
722	0.7387
721	0.7411
720	0.7432
719	0.7454
718	0.7478
717	0.7503
716	0.7525
715	0.7552
714	0.7569
713	0.7599
712	0.7627
711	0.7647
710	0.7675
709	0.7698
708	0.7726
707	0.7759
706	0.7788
705	0.7814
704	0.7843
703	0.7872
702	0.7896
701	0.7929
700	0.7956
699	0.7983
698	0.8013
697	0.8046
696	0.8079
695	0.8116
694	0.8153
693	0.8187
692	0.8224
691	0.8262
690	0.8294
689	0.8341
688	0.8383
687	0.8431
686	0.8474
685	0.852
684	0.8569
683	0.8616
682	0.8667
681	0.8712
680	0.8761
679	0.8804
678	0.885
677	0.8897
676	0.8938
675	0.8975
674	0.901
673	0.9041
672	0.9069
671	0.9093
670	0.9108
669	0.9125
668	0.9139
667	0.9154
666	0.9164
665	0.9175
664	0.9193
663	0.92
662	0.9219
661	0.9237
660	0.9255
659	0.9273
658	0.9295
657	0.9321
656	0.9351
655	0.9377
654	0.9404
653	0.9438
652	0.9476
651	0.9507
650	0.9538
649	0.9578
648	0.9621
647	0.9661
646	0.9706
645	0.9742
644	0.9788
643	0.9825
642	0.9867
641	0.9909
640	0.9952
639	0.9995
638	1.0043
637	1.0083
636	1.0132
635	1.0181
634	1.0222
633	1.0273
632	1.0315
631	1.0376
630	1.0419
629	1.0467
628	1.0525
627	1.0574
626	1.0634
625	1.068
624	1.0731
623	1.0783
622	1.083
621	1.0883
620	1.0936
619	1.099
618	1.104
617	1.1084
616	1.1135
615	1.1191
614	1.1249
613	1.1301
612	1.1354
611	1.1402
610	1.1456
609	1.1505
608	1.1567
607	1.1611
606	1.1668
605	1.1726
604	1.1784
603	1.1837
602	1.189
601	1.1951
600	1.1999
599	1.2062
598	1.2118
597	1.2175
596	1.2232
595	1.2298
594	1.2365
593	1.2426
592	1.2494
591	1.2557
590	1.262
589	1.2692
588	1.2765
587	1.2839
586	1.2907
585	1.2975
584	1.3045
583	1.3115
582	1.3187
581	1.326
580	1.3325
579	1.34
578	1.3467
577	1.3545
576	1.3615
575	1.3695
574	1.3767
573	1.3851
572	1.3914
571	1.4001
570	1.4078
569	1.4156
568	1.4248
567	1.4329
566	1.4412
565	1.4509
564	1.4584
563	1.4659
562	1.4736
561	1.4828
560	1.4921
559	1.4989
558	1.5072
557	1.5171
556	1.5243
555	1.5331
554	1.5436
553	1.5528
552	1.5622
551	1.5702
550	1.58
549	1.59
548	1.5986
547	1.6108
546	1.6197
545	1.6307
544	1.6382
543	1.6478
542	1.6556
541	1.6655
540	1.6736
539	1.684
538	1.6968
537	1.7033
536	1.7121
535	1.7212
534	1.7328
533	1.7423
532	1.7544
531	1.7644
530	1.7746
529	1.7544
528	1.767
527	1.7746
526	1.7851
525	1.7986
524	1.8068
523	1.8181
522	1.8268
521	1.8386
520	1.8507
519	1.8569
518	1.8664
517	1.8728
516	1.886
515	1.8961
514	1.9065
513	1.9172
512	1.9281
511	1.9393
510	1.9469
509	1.9586
508	1.9746
507	1.9871
506	1.9914
505	2.0043
504	2.0132
503	2.0222
502	2.0315
501	2.0409
500	2.0506
499	2.0604
498	2.0705
497	2.0757
496	2.0861
495	2.0969
494	2.1023
493	2.1191
492	2.1249
491	2.1366
490	2.1426
489	2.1487
488	2.1549
487	2.1674
486	2.1739
485	2.187
484	2.1938
483	2.2076
482	2.2146
481	2.2146
480	2.2218
479	2.2365
478	2.2441
477	2.2596
476	2.2596
475	2.2676
474	2.2676
473	2.2757
472	2.2757
471	2.2839
470	2.2924
469	2.2924
468	2.301
467	2.3098
466	2.3187
465	2.3279
464	2.3187
463	2.3279
462	2.3279
461	2.3372
460	2.3372
459	2.3565
458	2.3565
457	2.3565
456	2.3565
455	2.3565
454	2.3565
453	2.3665
452	2.3665
451	2.3767
450	2.3767
449	2.3767
448	2.3767
447	2.3767
446	2.3872
445	2.3767
444	2.3872
443	2.3872
442	2.3872
441	2.3872
440	2.3872
439	2.3872
438	2.3979
437	2.3979
436	2.3872
435	2.3979
434	2.3979
433	2.3979
432	2.4089
431	2.4089
430	2.4089
429	2.4089
428	2.3979
427	2.3979
426	2.3979
425	2.3979
424	2.4089
423	2.4089
422	2.4089
421	2.3979
420	2.3979
419	2.4089
418	2.4202
417	2.4089
416	2.3979
415	2.4089
414	2.4202
413	2.4089
412	2.4089
411	2.4089
410	2.4436
409	2.4202
408	2.4089
407	2.4089
406	2.4317
405	2.4089
404	2.3979
403	2.4317
402	2.4317
401	2.4436
400	2.4317
399	2.4436
398	2.4559
397	2.4436
396	2.4317
395	2.4202
394	2.4559
393	2.4436
392	2.4814
391	2.4685
390	2.4559
389	2.4436
388	2.4317
387	2.4814
386	2.4559
385	2.4814
384	2.4948
383	2.5228
382	2.5086
381	2.585
380	2.5228
379	2.2924
378	2.3098
377	2.3187
376	2.3279
375	2.3979
374	2.4685
373	2.5686
372	2.6382
371	2.6382
370	2.7695
369	2.7695
368	2.9586
367	3.2218
366	3.2218
365	3.2218
364	3.2218
363	5
362	5
361	5
360	3.2218
359	3.2218
358	3.2218
357	3.2218
356	3.2218
355	3.2218
354	3.2218
353	3.0969
352	3.0969
351	3.0969
350	5
349	5
348	5
347	3.0457
346	3
345	3
344	5
343	5
342	5
341	5
340	5
339	5
338	5
337	5
336	5
335	5
334	5
333	5
332	5
331	5
330	5
329	5
328	5
327	5
326	5
325	5
324	5
323	5
322	5
321	5
320	5
319	5
318	5
317	5
316	5
315	5
314	5
313	5
312	5
311	5
310	5
309	5
308	5
307	5
306	5
305	5
304	5
303	5
302	5
301	5
300	5
299	5
298	5
297	5
296	5
295	5
294	5
293	5
292	5
291	5
290	5
289	5
288	5
287	5
286	5
285	5
284	5
283	5
282	5
281	5
280	5
279	5
278	5
277	5
276	5
275	5
274	5
273	5
272	5
271	5
270	5
269	5
268	5
267	5
266	5
265	5
264	5
263	5
262	5
261	5
260	5
259	5
258	5
257	5
256	5
255	5
254	5
253	5
252	5
251	5
250	5
249	5
248	5
247	5
246	5
245	5
244	5
243	5
242	5
241	5
240	5
239	5
238	5
237	5
236	5
235	5
234	5
233	5
232	5
231	5
230	5
229	5
228	5
227	5
226	5
225	5
224	5
223	5
222	5
221	5
220	5
219	5
218	5
217	5
216	5
215	5
214	5
213	5
212	5
211	5
210	5
209	5
208	5
207	5
206	5
205	5
204	5
203	5
202	5
201	5
200	5
