# Supplementary material for: Silver nanoparticle biosynthesis utilizing Ocimum kilimandscharicum leaf extract and assessment of its antibacterial activity against certain chosen bacteria
Source: PLoS One. 2024 May 29;19(5):e0295463. doi: 10.1371/journal.pone.0295463 (PMC11135695; doi:10.1371/journal.pone.0295463)
Supplement: S1 File — (ZIP) [file pone.0295463.s001.zip › data OK MES pH.xls]

## Sheet: Sheet1
Company
Print Date	2021-11-29 18:27:20
File Name	ph2.wscn
Date	2021-11-25 01:15:50
Operator
Sample Name	Data 10
Comment
Instrument Model	6800
ROM Ver.	1
Serial No.	1222507
Manuf. No.	6607026
Instrument Parameters
Measurement Mode	Spectrum Scan
Data Mode	ABS
Start WL	800
End WL	200
Scan Speed	400 nm/min
Sampling Interval	1
Slit Width	1.5
Lamp Change Mode	Auto
Auto Change WL	339
Baseline Correction	User 2
Response	Fast
Path Length	10
Data List
nm	ABS
800	-0.009
799	-0.0093
798	-0.0092
797	-0.0094
796	-0.0095
795	-0.0094
794	-0.0095
793	-0.0097
792	-0.0098
791	-0.0099
790	-0.0098
789	-0.0113
788	-0.0116
787	-0.0112
786	-0.0116
785	-0.0118
784	-0.0117
783	-0.0119
782	-0.0125
781	-0.0121
780	-0.0122
779	-0.0122
778	-0.0124
777	-0.0127
776	-0.0123
775	-0.0126
774	-0.0126
773	-0.0128
772	-0.0131
771	-0.0132
770	-0.0131
769	-0.0136
768	-0.0137
767	-0.0135
766	-0.0135
765	-0.0137
764	-0.0141
763	-0.014
762	-0.0141
761	-0.014
760	-0.0143
759	-0.0144
758	-0.0138
757	-0.0146
756	-0.0147
755	-0.0151
754	-0.015
753	-0.0153
752	-0.0153
751	-0.0154
750	-0.0155
749	-0.0155
748	-0.0157
747	-0.0157
746	-0.0154
745	-0.0157
744	-0.0156
743	-0.0161
742	-0.0159
741	-0.0161
740	-0.0161
739	-0.0161
738	-0.016
737	-0.0158
736	-0.0159
735	-0.0161
734	-0.0164
733	-0.0166
732	-0.0165
731	-0.0169
730	-0.0166
729	-0.0169
728	-0.0169
727	-0.0172
726	-0.0171
725	-0.0169
724	-0.0174
723	-0.0174
722	-0.0175
721	-0.0174
720	-0.0174
719	-0.0177
718	-0.0176
717	-0.0179
716	-0.0179
715	-0.0181
714	-0.0181
713	-0.018
712	-0.0183
711	-0.0184
710	-0.0185
709	-0.0187
708	-0.0187
707	-0.0187
706	-0.0189
705	-0.0189
704	-0.019
703	-0.0189
702	-0.0192
701	-0.0193
700	-0.0193
699	-0.0192
698	-0.0195
697	-0.0195
696	-0.0194
695	-0.0195
694	-0.0194
693	-0.0196
692	-0.0194
691	-0.0196
690	-0.02
689	-0.0197
688	-0.0198
687	-0.0196
686	-0.0196
685	-0.0197
684	-0.0198
683	-0.0198
682	-0.0196
681	-0.0199
680	-0.0197
679	-0.0196
678	-0.0201
677	-0.0196
676	-0.0196
675	-0.0195
674	-0.0199
673	-0.0195
672	-0.0195
671	-0.0194
670	-0.0194
669	-0.0194
668	-0.0193
667	-0.0194
666	-0.0194
665	-0.0192
664	-0.0194
663	-0.0194
662	-0.0192
661	-0.0193
660	-0.0193
659	-0.0192
658	-0.0191
657	-0.0189
656	-0.0188
655	-0.0189
654	-0.0189
653	-0.0188
652	-0.0187
651	-0.0187
650	-0.0185
649	-0.0185
648	-0.0184
647	-0.0182
646	-0.0183
645	-0.018
644	-0.0178
643	-0.018
642	-0.0179
641	-0.0174
640	-0.0174
639	-0.0173
638	-0.0174
637	-0.0171
636	-0.0171
635	-0.0168
634	-0.0167
633	-0.0164
632	-0.0161
631	-0.0161
630	-0.0159
629	-0.0156
628	-0.0154
627	-0.0154
626	-0.0151
625	-0.0147
624	-0.0146
623	-0.0143
622	-0.014
621	-0.0137
620	-0.0136
619	-0.0133
618	-0.0132
617	-0.0129
616	-0.0126
615	-0.0123
614	-0.0119
613	-0.0118
612	-0.0113
611	-0.0111
610	-0.0108
609	-0.0105
608	-0.01
607	-0.0097
606	-0.0093
605	-0.0088
604	-0.0088
603	-0.0082
602	-0.0076
601	-0.0074
600	-0.0069
599	-0.0064
598	-0.0062
597	-0.0056
596	-0.0053
595	-0.0046
594	-0.0042
593	-0.0036
592	-0.0029
591	-0.0025
590	-0.0016
589	-0.0006
588	-0.0003
587	0.0002
586	0.0012
585	0.0018
584	0.0022
583	0.0029
582	0.0038
581	0.0046
580	0.0052
579	0.0063
578	0.0071
577	0.0079
576	0.0086
575	0.0097
574	0.0104
573	0.0116
572	0.0124
571	0.0138
570	0.0147
569	0.0158
568	0.0171
567	0.0184
566	0.0196
565	0.021
564	0.0221
563	0.0234
562	0.0246
561	0.0262
560	0.0274
559	0.0291
558	0.0305
557	0.0318
556	0.0336
555	0.0353
554	0.0369
553	0.0388
552	0.0405
551	0.0425
550	0.0445
549	0.0466
548	0.049
547	0.0512
546	0.0534
545	0.0558
544	0.0582
543	0.0608
542	0.0631
541	0.0659
540	0.0685
539	0.071
538	0.0737
537	0.0764
536	0.0795
535	0.0826
534	0.0858
533	0.0888
532	0.0924
531	0.0956
530	0.099
529	0.102
528	0.1051
527	0.1093
526	0.1131
525	0.1174
524	0.1217
523	0.126
522	0.1302
521	0.1345
520	0.139
519	0.1435
518	0.1486
517	0.1527
516	0.1577
515	0.1629
514	0.168
513	0.1737
512	0.1792
511	0.185
510	0.1901
509	0.1962
508	0.2028
507	0.2095
506	0.2169
505	0.2232
504	0.2301
503	0.2366
502	0.2435
501	0.2503
500	0.2579
499	0.2644
498	0.2719
497	0.2797
496	0.2876
495	0.2958
494	0.3044
493	0.3132
492	0.3223
491	0.3312
490	0.3408
489	0.3503
488	0.3611
487	0.3727
486	0.3836
485	0.3948
484	0.4058
483	0.4166
482	0.428
481	0.4399
480	0.4518
479	0.4639
478	0.4757
477	0.4885
476	0.5016
475	0.5152
474	0.5294
473	0.5445
472	0.559
471	0.5734
470	0.5882
469	0.6039
468	0.6205
467	0.6369
466	0.6536
465	0.6701
464	0.6859
463	0.7013
462	0.7166
461	0.7323
460	0.7476
459	0.7622
458	0.7772
457	0.7918
456	0.8063
455	0.8204
454	0.835
453	0.8492
452	0.8626
451	0.8751
450	0.8867
449	0.8992
448	0.9108
447	0.9222
446	0.9329
445	0.9423
444	0.9507
443	0.959
442	0.9669
441	0.9738
440	0.9792
439	0.985
438	0.9892
437	0.9935
436	0.9978
435	1.0017
434	1.0034
433	1.0056
432	1.0078
431	1.0101
430	1.0101
429	1.0101
428	1.0087
427	1.0078
426	1.0061
425	1.0034
424	1.0004
423	0.9969
422	0.9935
421	0.9892
420	0.9838
419	0.9788
418	0.973
417	0.9669
416	0.9605
415	0.9527
414	0.9446
413	0.9362
412	0.9273
411	0.9175
410	0.9069
409	0.8968
408	0.8853
407	0.8732
406	0.8604
405	0.8474
404	0.8344
403	0.8227
402	0.8099
401	0.7972
400	0.7838
399	0.771
398	0.7587
397	0.7459
396	0.7337
395	0.7201
394	0.7066
393	0.6935
392	0.6815
391	0.6706
390	0.6585
389	0.646
388	0.6356
387	0.6234
386	0.6127
385	0.6031
384	0.5931
383	0.5856
382	0.5769
381	0.5696
380	0.5635
379	0.5522
378	0.5485
377	0.5489
376	0.5531
375	0.5622
374	0.5754
373	0.5924
372	0.6099
371	0.6272
370	0.642
369	0.6552
368	0.6657
367	0.6728
366	0.6771
365	0.6761
364	0.6786
363	0.6757
362	0.6736
361	0.6697
360	0.6667
359	0.6601
358	0.6558
357	0.6495
356	0.6447
355	0.6386
354	0.6326
353	0.6265
352	0.6203
351	0.6167
350	0.612
349	0.6074
348	0.6048
347	0.6015
346	0.5979
345	0.5984
344	0.5972
343	0.5972
342	0.5979
341	0.5982
340	0.6024
339	0.6038
338	0.6088
337	0.6099
336	0.6131
335	0.6185
334	0.6236
333	0.6291
332	0.6345
331	0.6377
330	0.642
329	0.6478
328	0.6495
327	0.6581
326	0.6613
325	0.6653
324	0.6693
323	0.6718
322	0.6748
321	0.6779
320	0.6817
319	0.685
318	0.6884
317	0.6918
316	0.6931
315	0.6981
314	0.7018
313	0.7061
312	0.7106
311	0.7173
310	0.7228
309	0.7281
308	0.7328
307	0.7408
306	0.7495
305	0.7602
304	0.7703
303	0.7817
302	0.7956
301	0.8093
300	0.8239
299	0.8431
298	0.8709
297	0.901
296	0.9355
295	0.9884
294	1.0472
293	1.1354
292	1.2557
291	1.2541
290	1.5003
289	1.4621
288	1.7931
287	5
286	5
285	5
284	5
283	-5.0028
282	-5.0028
281	-5.0028
280	-5.0028
279	-5.0028
278	-5.0028
277	-5.0028
276	-5.0028
275	-5.0028
274	-5.0028
273	-5.0028
272	-5.0028
271	-5.0028
270	-5.0028
269	-5.0028
268	-5.0028
267	-5.0028
266	-5.0028
265	-5.0028
264	-5.0028
263	-5.0028
262	-5.0028
261	-5.0028
260	-5.0028
259	-5.0028
258	-5.0028
257	-5.0028
256	-5.0028
255	-5.0028
254	-5.0028
253	-5.0028
252	-5.0028
251	-5.0028
250	-5.0028
249	-5.0028
248	-5.0028
247	-5.0028
246	-5.0028
245	-5.0028
244	-5.0028
243	-5.0028
242	-5.0028
241	-5.0028
240	-5.0028
239	-5.0028
238	-5.0028
237	-5.0028
236	-5.0028
235	-5.0028
234	-5.0028
233	-5.0028
232	-5.0028
231	-5.0028
230	-5.0028
229	5
228	-5.0028
227	-5.0028
226	-5.0028
225	-5.0028
224	-5.0028
223	-5.0028
222	-5.0028
221	-5.0028
220	-5.0028
219	-5.0028
218	-5.0028
217	-5.0028
216	-5.0028
215	-5.0028
214	-5.0028
213	-5.0028
212	-5.0028
211	-5.0028
210	-5.0028
209	-5.0028
208	-5.0028
207	-5.0028
206	-5.0028
205	-5.0028
204	-5.0028
203	-5.0028
202	-5.0028
201	-5.0028
200	-5.0028
File Name	ph2.wscn
Date	2021-11-25 01:12:19
Operator
Sample Name	Data 9
Comment
Instrument Model	6800
ROM Ver.	1
Serial No.	1222507
Manuf. No.	6607026
Instrument Parameters
Measurement Mode	Spectrum Scan
Data Mode	ABS
Start WL	800
End WL	200
Scan Speed	400 nm/min
Sampling Interval	1
Slit Width	1.5
Lamp Change Mode	Auto
Auto Change WL	339
Baseline Correction	User 2
Response	Fast
Path Length	10
Data List
nm	ABS
800	0.0041
799	0.0041
798	0.0041
797	0.0042
796	0.0042
795	0.0043
794	0.0041
793	0.0043
792	0.0042
791	0.0044
790	0.0044
789	0.0037
788	0.0035
787	0.0041
786	0.0038
785	0.0037
784	0.0036
783	0.0038
782	0.0037
781	0.0041
780	0.0038
779	0.004
778	0.0037
777	0.0036
776	0.0042
775	0.0038
774	0.0038
773	0.0041
772	0.0037
771	0.0036
770	0.0041
769	0.0038
768	0.0038
767	0.0037
766	0.0041
765	0.0039
764	0.0039
763	0.0041
762	0.0037
761	0.0042
760	0.004
759	0.0041
758	0.0048
757	0.0042
756	0.0042
755	0.0038
754	0.0044
753	0.0041
752	0.0041
751	0.0043
750	0.0044
749	0.0045
748	0.0043
747	0.0046
746	0.005
745	0.0048
744	0.0051
743	0.0047
742	0.005
741	0.0049
740	0.0052
739	0.0054
738	0.0055
737	0.0058
736	0.006
735	0.0059
734	0.0058
733	0.0057
732	0.0061
731	0.0058
730	0.0062
729	0.0059
728	0.0063
727	0.0061
726	0.0064
725	0.0068
724	0.0064
723	0.0066
722	0.0067
721	0.007
720	0.0071
719	0.0072
718	0.0072
717	0.0072
716	0.0074
715	0.0075
714	0.0074
713	0.0078
712	0.0078
711	0.0078
710	0.0079
709	0.0079
708	0.0081
707	0.0083
706	0.0084
705	0.0086
704	0.0086
703	0.0089
702	0.0089
701	0.0091
700	0.0093
699	0.0097
698	0.0096
697	0.0097
696	0.0099
695	0.0102
694	0.0104
693	0.0105
692	0.0109
691	0.011
690	0.0112
689	0.0115
688	0.0117
687	0.0121
686	0.0124
685	0.0128
684	0.013
683	0.0134
682	0.0138
681	0.0139
680	0.0144
679	0.0146
678	0.015
677	0.0152
676	0.0159
675	0.016
674	0.0163
673	0.0168
672	0.0171
671	0.0174
670	0.0179
669	0.0183
668	0.0186
667	0.019
666	0.0194
665	0.0198
664	0.02
663	0.0204
662	0.021
661	0.0212
660	0.0216
659	0.022
658	0.0223
657	0.0229
656	0.0233
655	0.0236
654	0.024
653	0.0243
652	0.0249
651	0.0253
650	0.0259
649	0.0264
648	0.0268
647	0.0275
646	0.028
645	0.0286
644	0.0292
643	0.0295
642	0.0301
641	0.031
640	0.0313
639	0.032
638	0.0324
637	0.0333
636	0.034
635	0.0345
634	0.0351
633	0.0361
632	0.0369
631	0.0375
630	0.0384
629	0.0391
628	0.04
627	0.0405
626	0.0418
625	0.0425
624	0.0434
623	0.0442
622	0.0452
621	0.046
620	0.0469
619	0.0479
618	0.0486
617	0.0498
616	0.0507
615	0.0517
614	0.0528
613	0.0537
612	0.0549
611	0.0561
610	0.0569
609	0.0583
608	0.0597
607	0.0608
606	0.0621
605	0.0636
604	0.0645
603	0.0659
602	0.0673
601	0.0684
600	0.0699
599	0.0711
598	0.0726
597	0.074
596	0.0752
595	0.0771
594	0.0785
593	0.0803
592	0.0821
591	0.0834
590	0.0854
589	0.0878
588	0.0893
587	0.0915
586	0.0933
585	0.0953
584	0.0971
583	0.0991
582	0.1014
581	0.1035
580	0.1057
579	0.1081
578	0.1101
577	0.1125
576	0.1148
575	0.1174
574	0.1198
573	0.1226
572	0.125
571	0.1278
570	0.1307
569	0.1337
568	0.1367
567	0.1402
566	0.1434
565	0.147
564	0.1503
563	0.1536
562	0.1569
561	0.1604
560	0.1641
559	0.1677
558	0.1715
557	0.1751
556	0.1794
555	0.1834
554	0.1878
553	0.1925
552	0.1969
551	0.2018
550	0.206
549	0.2114
548	0.2168
547	0.2225
546	0.228
545	0.2339
544	0.2397
543	0.2454
542	0.2511
541	0.2573
540	0.2636
539	0.2696
538	0.2758
537	0.2825
536	0.2895
535	0.2963
534	0.3038
533	0.3116
532	0.3194
531	0.3272
530	0.3352
529	0.3435
528	0.3517
527	0.3609
526	0.3705
525	0.3804
524	0.3899
523	0.3997
522	0.4093
521	0.4194
520	0.4298
519	0.44
518	0.4507
517	0.4607
516	0.4722
515	0.4843
514	0.4967
513	0.5094
512	0.5223
511	0.5349
510	0.5477
509	0.5614
508	0.5762
507	0.5917
506	0.6073
505	0.6219
504	0.638
503	0.6536
502	0.6689
501	0.6846
500	0.7013
499	0.718
498	0.7342
497	0.7515
496	0.7695
495	0.788
494	0.8082
493	0.8288
492	0.8501
491	0.8696
490	0.8904
489	0.9129
488	0.9366
487	0.9621
486	0.9871
485	1.0123
484	1.0376
483	1.0614
482	1.0877
481	1.1135
480	1.1408
479	1.1668
478	1.1945
477	1.2225
476	1.2518
475	1.2814
474	1.3124
473	1.3448
472	1.3757
471	1.4078
470	1.44
469	1.4749
468	1.51
467	1.5451
466	1.58
465	1.6126
464	1.6439
463	1.6757
462	1.7033
461	1.7351
460	1.7619
459	1.7931
458	1.8181
457	1.8446
456	1.8696
455	1.8961
454	1.9172
453	1.9393
452	1.9625
451	1.9788
450	2
449	2.0177
448	2.0362
447	2.0506
446	2.0655
445	2.0809
444	2.0861
443	2.1023
442	2.1135
441	2.1191
440	2.1249
439	2.1307
438	2.1426
437	2.1487
436	2.1487
435	2.1611
434	2.1611
433	2.1611
432	2.1611
431	2.1674
430	2.1674
429	2.1611
428	2.1611
427	2.1739
426	2.1674
425	2.1739
424	2.1549
423	2.1611
422	2.1549
421	2.1611
420	2.1549
419	2.1487
418	2.1366
417	2.1307
416	2.1366
415	2.1307
414	2.1135
413	2.1135
412	2.1023
411	2.0861
410	2.0604
409	2.0506
408	2.0362
407	2.0268
406	2.0132
405	1.9914
404	1.9788
403	1.9546
402	1.9393
401	1.9136
400	1.903
399	1.8794
398	1.8569
397	1.8386
396	1.8153
395	1.7931
394	1.7644
393	1.7375
392	1.7144
391	1.7011
390	1.684
389	1.6575
388	1.6307
387	1.6143
386	1.5917
385	1.5718
384	1.5482
383	1.5257
382	1.5114
381	1.4921
380	1.4828
379	1.4134
378	1.4067
377	1.4067
376	1.4134
375	1.419
374	1.4317
373	1.4509
372	1.4596
371	1.4685
370	1.4736
369	1.4841
368	1.4867
367	1.4775
366	1.4828
365	1.4775
364	1.4659
363	1.4672
362	1.4672
361	1.4522
360	1.4449
359	1.4353
358	1.4248
357	1.4145
356	1.4034
355	1.3914
354	1.3788
353	1.3655
352	1.3675
351	1.3605
350	1.3467
349	1.3391
348	1.3316
347	1.3205
346	1.3036
345	1.3124
344	1.2941
343	1.2958
342	1.2765
341	1.2856
340	1.2949
339	1.2958
338	1.3062
337	1.3071
336	1.3233
335	1.326
334	1.3334
333	1.3516
332	1.3526
331	1.3615
330	1.3777
329	1.3946
328	1.4034
327	1.4122
326	1.4213
325	1.44
324	1.44
323	1.4685
322	1.4685
321	1.4788
320	1.4975
319	1.5058
318	1.5157
317	1.5257
316	1.5451
315	1.5559
314	1.567
313	1.5767
312	1.5867
311	1.5968
310	1.6073
309	1.6478
308	1.6575
307	1.6819
306	1.6925
305	1.7399
304	1.7746
303	1.7825
302	1.8181
301	1.8538
300	1.8927
299	1.9355
298	1.9355
297	2.0409
296	2.2365
295	2.5686
294	5
293	5
292	5
291	5
290	5
289	5
288	5
287	5
286	5
285	5
284	5
283	-5.0028
282	-5.0028
281	-5.0028
280	-5.0028
279	-5.0028
278	-5.0028
277	-5.0028
276	-5.0028
275	-5.0028
274	-5.0028
273	-5.0028
272	-5.0028
271	-5.0028
270	-5.0028
269	-5.0028
268	-5.0028
267	-5.0028
266	-5.0028
265	-5.0028
264	-5.0028
263	-5.0028
262	-5.0028
261	-5.0028
260	-5.0028
259	-5.0028
258	-5.0028
257	-5.0028
256	-5.0028
255	-5.0028
254	-5.0028
253	-5.0028
252	-5.0028
251	-5.0028
250	-5.0028
249	-5.0028
248	-5.0028
247	-5.0028
246	-5.0028
245	-5.0028
244	-5.0028
243	-5.0028
242	-5.0028
241	-5.0028
240	-5.0028
239	-5.0028
238	-5.0028
237	-5.0028
236	-5.0028
235	-5.0028
234	-5.0028
233	-5.0028
232	-5.0028
231	-5.0028
230	-5.0028
229	-5.0028
228	-5.0028
227	-5.0028
226	-5.0028
225	-5.0028
224	-5.0028
223	-5.0028
222	-5.0028
221	-5.0028
220	-5.0028
219	-5.0028
218	-5.0028
217	-5.0028
216	-5.0028
215	-5.0028
214	-5.0028
213	-5.0028
212	-5.0028
211	-5.0028
210	-5.0028
209	-5.0028
208	-5.0028
207	-5.0028
206	-5.0028
205	-5.0028
204	-5.0028
203	-5.0028
202	-5.0028
201	-5.0028
200	-5.0028
File Name	ph2.wscn
Date	2021-11-25 01:23:47
Operator
Sample Name	Data 12
Comment
Instrument Model	6800
ROM Ver.	1
Serial No.	1222507
Manuf. No.	6607026
Instrument Parameters
Measurement Mode	Spectrum Scan
Data Mode	ABS
Start WL	800
End WL	200
Scan Speed	400 nm/min
Sampling Interval	1
Slit Width	1.5
Lamp Change Mode	Auto
Auto Change WL	339
Baseline Correction	User 2
Response	Fast
Path Length	10
Data List
nm	ABS
800	0.0126
799	0.0123
798	0.0125
797	0.0125
796	0.0125
795	0.0127
794	0.0126
793	0.0126
792	0.0126
791	0.0126
790	0.0129
789	0.0116
788	0.0116
787	0.0122
786	0.0119
785	0.0121
784	0.012
783	0.0122
782	0.012
781	0.0123
780	0.0123
779	0.0125
778	0.0123
777	0.0123
776	0.0126
775	0.0124
774	0.0123
773	0.0126
772	0.0124
771	0.0124
770	0.0126
769	0.0125
768	0.0125
767	0.0126
766	0.0128
765	0.0128
764	0.0127
763	0.0128
762	0.0129
761	0.013
760	0.013
759	0.0132
758	0.0139
757	0.0133
756	0.0132
755	0.013
754	0.0134
753	0.0131
752	0.0132
751	0.0133
750	0.0135
749	0.0135
748	0.0135
747	0.0137
746	0.0141
745	0.0141
744	0.0143
743	0.014
742	0.0143
741	0.0142
740	0.0144
739	0.0146
738	0.0148
737	0.0151
736	0.0151
735	0.0153
734	0.0151
733	0.0149
732	0.0153
731	0.0153
730	0.0156
729	0.0154
728	0.0157
727	0.0156
726	0.0158
725	0.0162
724	0.0161
723	0.0163
722	0.0162
721	0.0166
720	0.0167
719	0.0168
718	0.0169
717	0.0171
716	0.0172
715	0.0172
714	0.0176
713	0.0176
712	0.0177
711	0.0177
710	0.018
709	0.0181
708	0.0182
707	0.0184
706	0.0186
705	0.0189
704	0.019
703	0.0195
702	0.0195
701	0.0197
700	0.0198
699	0.0205
698	0.0204
697	0.0204
696	0.0209
695	0.0211
694	0.0215
693	0.0217
692	0.0221
691	0.0222
690	0.0223
689	0.023
688	0.023
687	0.0237
686	0.0242
685	0.0243
684	0.0246
683	0.0249
682	0.0255
681	0.0256
680	0.0262
679	0.0266
678	0.027
677	0.0274
676	0.0278
675	0.0281
674	0.0286
673	0.0291
672	0.0296
671	0.0298
670	0.0303
669	0.0308
668	0.0313
667	0.0318
666	0.0322
665	0.0326
664	0.0329
663	0.0334
662	0.034
661	0.0344
660	0.0347
659	0.0352
658	0.0358
657	0.0363
656	0.0369
655	0.0372
654	0.0378
653	0.0383
652	0.0388
651	0.0395
650	0.04
649	0.0407
648	0.0411
647	0.0419
646	0.0426
645	0.0432
644	0.044
643	0.0445
642	0.0451
641	0.046
640	0.0467
639	0.0475
638	0.048
637	0.0489
636	0.0495
635	0.0506
634	0.0511
633	0.0523
632	0.0531
631	0.0539
630	0.0549
629	0.0559
628	0.0568
627	0.0576
626	0.0589
625	0.0599
624	0.061
623	0.062
622	0.0633
621	0.0642
620	0.0654
619	0.0665
618	0.0673
617	0.0686
616	0.0699
615	0.071
614	0.0724
613	0.0734
612	0.075
611	0.0762
610	0.0774
609	0.0789
608	0.0807
607	0.0822
606	0.0838
605	0.0853
604	0.0867
603	0.0882
602	0.0901
601	0.0914
600	0.0931
599	0.0947
598	0.0962
597	0.0981
596	0.0997
595	0.1018
594	0.1037
593	0.1057
592	0.1076
591	0.1095
590	0.1118
589	0.1141
588	0.1161
587	0.1186
586	0.121
585	0.1231
584	0.1254
583	0.1277
582	0.1304
581	0.1328
580	0.1352
579	0.138
578	0.1405
577	0.1433
576	0.1459
575	0.1491
574	0.152
573	0.1552
572	0.1583
571	0.1615
570	0.1649
569	0.1682
568	0.172
567	0.176
566	0.1798
565	0.1838
564	0.1878
563	0.1915
562	0.1952
561	0.1995
560	0.2037
559	0.208
558	0.2121
557	0.2166
556	0.2213
555	0.2263
554	0.2313
553	0.2367
552	0.2419
551	0.2471
550	0.2525
549	0.2585
548	0.2648
547	0.2714
546	0.2778
545	0.2845
544	0.2912
543	0.298
542	0.3042
541	0.3114
540	0.3184
539	0.3255
538	0.3322
537	0.3397
536	0.3478
535	0.3562
534	0.3645
533	0.3729
532	0.3816
531	0.3908
530	0.4001
529	0.4107
528	0.4201
527	0.4305
526	0.441
525	0.4519
524	0.4629
523	0.4735
522	0.4842
521	0.4955
520	0.5069
519	0.5181
518	0.53
517	0.5416
516	0.5542
515	0.5671
514	0.5808
513	0.5948
512	0.609
511	0.623
510	0.6369
509	0.6522
508	0.6689
507	0.6855
506	0.7031
505	0.7194
504	0.7366
503	0.7535
502	0.7703
501	0.7878
500	0.8057
499	0.8239
498	0.8419
497	0.8613
496	0.881
495	0.9017
494	0.924
493	0.9465
492	0.9689
491	0.9922
490	1.015
489	1.0395
488	1.0665
487	1.0952
486	1.1232
485	1.1511
484	1.1784
483	1.2062
482	1.2343
481	1.2628
480	1.2924
479	1.3223
478	1.3506
477	1.383
476	1.4145
475	1.4473
474	1.4801
473	1.5142
472	1.5482
471	1.5816
470	1.6161
469	1.6516
468	1.6861
467	1.7235
466	1.7594
465	1.7931
464	1.8239
463	1.8569
462	1.8894
461	1.9172
460	1.9546
459	1.9788
458	2
457	2.0268
456	2.0506
455	2.0705
454	2.0969
453	2.1249
452	2.1426
451	2.1674
450	2.1804
449	2.2006
448	2.2218
447	2.2365
446	2.2441
445	2.2596
444	2.2676
443	2.2924
442	2.2924
441	2.301
440	2.3187
439	2.3279
438	2.3279
437	2.3372
436	2.3372
435	2.3372
434	2.3565
433	2.3565
432	2.3665
431	2.3565
430	2.3565
429	2.3565
428	2.3565
427	2.3372
426	2.3565
425	2.3372
424	2.3372
423	2.3187
422	2.3279
421	2.3187
420	2.301
419	2.2924
418	2.2839
417	2.2757
416	2.2596
415	2.2596
414	2.2441
413	2.2218
412	2.2006
411	2.187
410	2.1739
409	2.1487
408	2.1307
407	2.1079
406	2.0809
405	2.0555
404	2.0409
403	2.0087
402	1.9871
401	1.9665
400	1.9393
399	1.9172
398	1.8996
397	1.8696
396	1.8446
395	1.821
394	1.8041
393	1.7746
392	1.7569
391	1.7328
390	1.7099
389	1.6861
388	1.6575
387	1.6382
386	1.6197
385	1.5951
384	1.5718
383	1.5575
382	1.5391
381	1.5228
380	1.5058
379	1.4921
378	1.4894
377	1.4698
376	1.4685
375	1.4723
374	1.4775
373	1.4814
372	1.4989
371	1.5072
370	1.5044
369	1.5157
368	1.5171
367	1.5157
366	1.5128
365	1.5171
364	1.5044
363	1.4975
362	1.4907
361	1.4841
360	1.4814
359	1.4659
358	1.4584
357	1.4534
356	1.4449
355	1.4377
354	1.419
353	1.4045
352	1.399
351	1.3946
350	1.3788
349	1.3565
348	1.3496
347	1.3306
346	1.3297
345	1.3223
344	1.3045
343	1.3045
342	1.2865
341	1.2773
340	1.2773
339	1.2773
338	1.2676
337	1.2628
336	1.2708
335	1.2798
334	1.2873
333	1.289
332	1.2958
331	1.3106
330	1.3187
329	1.3334
328	1.3429
327	1.3496
326	1.3655
325	1.3736
324	1.383
323	1.3904
322	1.4067
321	1.4156
320	1.4225
319	1.44
318	1.4377
317	1.4546
316	1.4723
315	1.4801
314	1.4989
313	1.5185
312	1.5272
311	1.5243
310	1.5436
309	1.5767
308	1.585
307	1.6345
306	1.6595
305	1.6655
304	1.7099
303	1.7167
302	1.767
301	1.7986
300	1.8601
299	1.8601
298	1.9355
297	2.1191
296	2.2441
295	2.5686
294	5
293	5
292	5
291	5
290	5
289	5
288	5
287	5
286	5
285	5
284	5
283	-5.0028
282	-5.0028
281	-5.0028
280	-5.0028
279	-5.0028
278	-5.0028
277	-5.0028
276	-5.0028
275	-5.0028
274	-5.0028
273	-5.0028
272	-5.0028
271	-5.0028
270	-5.0028
269	-5.0028
268	-5.0028
267	-5.0028
266	-5.0028
265	-5.0028
264	-5.0028
263	-5.0028
262	-5.0028
261	-5.0028
260	-5.0028
259	-5.0028
258	-5.0028
257	-5.0028
256	-5.0028
255	-5.0028
254	-5.0028
253	-5.0028
252	-5.0028
251	-5.0028
250	-5.0028
249	-5.0028
248	-5.0028
247	-5.0028
246	-5.0028
245	-5.0028
244	-5.0028
243	-5.0028
242	-5.0028
241	-5.0028
240	-5.0028
239	-5.0028
238	-5.0028
237	-5.0028
236	-5.0028
235	-5.0028
234	-5.0028
233	-5.0028
232	-5.0028
231	-5.0028
230	-5.0028
229	5
228	-5.0028
227	-5.0028
226	-5.0028
225	-5.0028
224	-5.0028
223	-5.0028
222	-5.0028
221	-5.0028
220	-5.0028
219	-5.0028
218	-5.0028
217	-5.0028
216	-5.0028
215	-5.0028
214	-5.0028
213	-5.0028
212	-5.0028
211	-5.0028
210	-5.0028
209	-5.0028
208	-5.0028
207	-5.0028
206	-5.0028
205	-5.0028
204	-5.0028
203	-5.0028
202	-5.0028
201	-5.0028
200	-5.0028
File Name	ph2.wscn
Date	2021-11-25 01:28:35
Operator
Sample Name	Data 13
Comment
Instrument Model	6800
ROM Ver.	1
Serial No.	1222507
Manuf. No.	6607026
Instrument Parameters
Measurement Mode	Spectrum Scan
Data Mode	ABS
Start WL	800
End WL	200
Scan Speed	400 nm/min
Sampling Interval	1
Slit Width	1.5
Lamp Change Mode	Auto
Auto Change WL	339
Baseline Correction	User 2
Response	Fast
Path Length	10
Data List
nm	ABS
800	0.0204
799	0.0204
798	0.0203
797	0.0204
796	0.0205
795	0.0206
794	0.0206
793	0.0204
792	0.0207
791	0.0207
790	0.0207
789	0.0205
788	0.0204
787	0.0209
786	0.0207
785	0.0208
784	0.0209
783	0.0208
782	0.0208
781	0.0211
780	0.0212
779	0.0214
778	0.0216
777	0.0212
776	0.0216
775	0.0216
774	0.0217
773	0.0215
772	0.0216
771	0.0216
770	0.0219
769	0.0217
768	0.0219
767	0.0221
766	0.0224
765	0.0224
764	0.0223
763	0.0226
762	0.0225
761	0.0228
760	0.023
759	0.023
758	0.0234
757	0.0231
756	0.0233
755	0.0232
754	0.0235
753	0.0234
752	0.0235
751	0.0238
750	0.0239
749	0.0243
748	0.0242
747	0.0244
746	0.0248
745	0.0247
744	0.0251
743	0.0247
742	0.0251
741	0.0251
740	0.0254
739	0.0255
738	0.0258
737	0.0262
736	0.0262
735	0.0264
734	0.0265
733	0.0266
732	0.0269
731	0.0266
730	0.0271
729	0.0271
728	0.0274
727	0.0274
726	0.0277
725	0.0282
724	0.028
723	0.0284
722	0.0283
721	0.0287
720	0.029
719	0.0292
718	0.0295
717	0.0294
716	0.0297
715	0.03
714	0.03
713	0.0305
712	0.0304
711	0.0308
710	0.031
709	0.0313
708	0.0314
707	0.0318
706	0.0321
705	0.0323
704	0.0325
703	0.033
702	0.0332
[truncated: 1,127 more rows]
