# Supplementary material for: Silver nanoparticle biosynthesis utilizing Ocimum kilimandscharicum leaf extract and assessment of its antibacterial activity against certain chosen bacteria
Source: PLoS One. 2024 May 29;19(5):e0295463. doi: 10.1371/journal.pone.0295463 (PMC11135695; doi:10.1371/journal.pone.0295463)
Supplement: S1 File — (ZIP) [file pone.0295463.s001.zip › data OK MES time.xls]

## Sheet: Sheet1
Company
Print Date	2021-11-29 18:01:18
File Name	30mn.wscn
Date	2021-11-24 23:19:39
Operator
Sample Name	Data 10
Comment
Instrument Model	6800
ROM Ver.	1
Serial No.	1222507
Manuf. No.	6607026
Instrument Parameters
Measurement Mode	Spectrum Scan
Data Mode	ABS
Start WL	800
End WL	200
Scan Speed	400 nm/min
Sampling Interval	1
Slit Width	1.5
Lamp Change Mode	Auto
Auto Change WL	339
Baseline Correction	User 2
Response	Fast
Path Length	10
Data List
nm	ABS
800	0.0243
799	0.0242
798	0.0242
797	0.0242
796	0.0241
795	0.0241
794	0.024
793	0.0241
792	0.0239
791	0.0239
790	0.024
789	0.0238
788	0.0237
787	0.0241
786	0.0237
785	0.0237
784	0.0235
783	0.0235
782	0.0232
781	0.0236
780	0.0234
779	0.0235
778	0.0234
777	0.0231
776	0.0237
775	0.0233
774	0.0232
773	0.0231
772	0.0231
771	0.023
770	0.0231
769	0.0231
768	0.0229
767	0.023
766	0.0231
765	0.0231
764	0.023
763	0.0232
762	0.0228
761	0.0231
760	0.0231
759	0.0231
758	0.0237
757	0.023
756	0.0228
755	0.0226
754	0.0229
753	0.0228
752	0.0228
751	0.0227
750	0.0229
749	0.023
748	0.0229
747	0.023
746	0.0231
745	0.0232
744	0.0235
743	0.0229
742	0.0232
741	0.023
740	0.0231
739	0.0233
738	0.0233
737	0.0236
736	0.0234
735	0.0233
734	0.0229
733	0.0227
732	0.0229
731	0.0224
730	0.0227
729	0.0222
728	0.0223
727	0.022
726	0.0222
725	0.0224
724	0.0219
723	0.022
722	0.0219
721	0.0219
720	0.022
719	0.0217
718	0.0218
717	0.0217
716	0.0217
715	0.0217
714	0.0215
713	0.0216
712	0.0213
711	0.0213
710	0.0213
709	0.0211
708	0.021
707	0.0211
706	0.0211
705	0.0211
704	0.0209
703	0.0212
702	0.0211
701	0.021
700	0.021
699	0.0214
698	0.0211
697	0.021
696	0.0213
695	0.0212
694	0.0213
693	0.0213
692	0.0216
691	0.0216
690	0.0215
689	0.0217
688	0.0217
687	0.0219
686	0.0221
685	0.0222
684	0.0224
683	0.0224
682	0.0228
681	0.0226
680	0.0231
679	0.0232
678	0.0231
677	0.0235
676	0.0236
675	0.0238
674	0.0237
673	0.0242
672	0.0244
671	0.0245
670	0.0247
669	0.0247
668	0.0251
667	0.0246
666	0.0252
665	0.0255
664	0.0256
663	0.0257
662	0.026
661	0.0261
660	0.0264
659	0.0266
658	0.0265
657	0.027
656	0.027
655	0.0272
654	0.0274
653	0.0275
652	0.0278
651	0.0279
650	0.0283
649	0.0284
648	0.0287
647	0.0291
646	0.0292
645	0.0296
644	0.0301
643	0.0301
642	0.0304
641	0.0311
640	0.0311
639	0.0316
638	0.0317
637	0.0321
636	0.0325
635	0.033
634	0.0333
633	0.0338
632	0.0343
631	0.0345
630	0.035
629	0.0355
628	0.0358
627	0.0362
626	0.0369
625	0.0376
624	0.0378
623	0.0385
622	0.039
621	0.0394
620	0.0399
619	0.0405
618	0.041
617	0.0416
616	0.0422
615	0.0428
614	0.0434
613	0.044
612	0.0447
611	0.0455
610	0.0459
609	0.0468
608	0.0476
607	0.0482
606	0.0491
605	0.0499
604	0.0505
603	0.0513
602	0.0521
601	0.0528
600	0.0536
599	0.0545
598	0.0552
597	0.0562
596	0.057
595	0.0581
594	0.0591
593	0.06
592	0.061
591	0.0619
590	0.0634
589	0.0646
588	0.0656
587	0.067
586	0.0682
585	0.0693
584	0.0703
583	0.0714
582	0.073
581	0.0743
580	0.0756
579	0.0773
578	0.0785
577	0.08
576	0.0813
575	0.083
574	0.0844
573	0.0861
572	0.0878
571	0.0896
570	0.0914
569	0.0931
568	0.0951
567	0.0971
566	0.0993
565	0.1016
564	0.1036
563	0.1057
562	0.1077
561	0.11
560	0.1122
559	0.1146
558	0.1169
557	0.119
556	0.1218
555	0.1245
554	0.127
553	0.1302
552	0.133
551	0.1358
550	0.1386
549	0.1419
548	0.1453
547	0.1488
546	0.1522
545	0.1561
544	0.1596
543	0.1631
542	0.1666
541	0.1706
540	0.1745
539	0.1782
538	0.1821
537	0.1862
536	0.1905
535	0.1949
534	0.1996
533	0.2041
532	0.2092
531	0.2139
530	0.2192
529	0.2237
528	0.2282
527	0.2341
526	0.2404
525	0.2464
524	0.2521
523	0.2581
522	0.264
521	0.2704
520	0.2767
519	0.2833
518	0.2901
517	0.2963
516	0.3033
515	0.311
514	0.3187
513	0.3269
512	0.335
511	0.3429
510	0.3507
509	0.3596
508	0.369
507	0.3788
506	0.389
505	0.3983
504	0.4084
503	0.418
502	0.4282
501	0.4381
500	0.4491
499	0.4592
498	0.4705
497	0.4818
496	0.4936
495	0.5055
494	0.5188
493	0.5322
492	0.5459
491	0.5589
490	0.5726
489	0.5872
488	0.6029
487	0.6197
486	0.6362
485	0.653
484	0.6695
483	0.6857
482	0.7028
481	0.7207
480	0.7385
479	0.7564
478	0.7749
477	0.7942
476	0.8147
475	0.8353
474	0.8569
473	0.8787
472	0.9017
471	0.924
470	0.9473
469	0.971
468	0.9969
467	1.0236
466	1.0506
465	1.0762
464	1.1012
463	1.126
462	1.1511
461	1.1771
460	1.2027
459	1.2276
458	1.2518
457	1.2765
456	1.3019
455	1.326
454	1.3526
453	1.3767
452	1.4001
451	1.4236
450	1.4449
449	1.4685
448	1.4894
447	1.5114
446	1.5346
445	1.5528
444	1.5718
443	1.5867
442	1.6038
441	1.6197
440	1.6345
439	1.6458
438	1.6595
437	1.6736
436	1.6798
435	1.6882
434	1.6989
433	1.7099
432	1.7167
431	1.7212
430	1.7281
429	1.7328
428	1.7351
427	1.7375
426	1.7399
425	1.7423
424	1.7399
423	1.7375
422	1.7328
421	1.7328
420	1.7281
419	1.7235
418	1.7212
417	1.7099
416	1.7077
415	1.7011
414	1.6903
413	1.6798
412	1.6695
411	1.6595
410	1.6439
409	1.6326
408	1.6179
407	1.6003
406	1.585
405	1.5686
404	1.5512
403	1.5331
402	1.5171
401	1.5003
400	1.4841
399	1.4685
398	1.4522
397	1.4317
396	1.4145
395	1.3946
394	1.3788
393	1.3605
392	1.3429
391	1.3251
390	1.3089
389	1.2941
388	1.2765
387	1.2604
386	1.2448
385	1.2284
384	1.2118
383	1.202
382	1.1917
381	1.1784
380	1.1706
379	1.1511
378	1.1438
377	1.1487
376	1.1469
375	1.1567
374	1.1726
373	1.187
372	1.2041
371	1.216
370	1.2291
369	1.2365
368	1.2456
367	1.2525
366	1.2541
365	1.2533
364	1.2572
363	1.2541
362	1.2518
361	1.2487
360	1.2441
359	1.2433
358	1.2479
357	1.2456
356	1.2441
355	1.2365
354	1.2291
353	1.235
352	1.2328
351	1.2343
350	1.2306
349	1.2321
348	1.2403
347	1.2403
346	1.2426
345	1.2456
344	1.2557
343	1.2541
342	1.2732
341	1.2806
340	1.2967
339	1.3071
338	1.3214
337	1.3372
336	1.3526
335	1.3695
334	1.3777
333	1.3946
332	1.4111
331	1.4365
330	1.4461
329	1.4736
328	1.4841
327	1.503
326	1.5228
325	1.5346
324	1.5451
323	1.5559
322	1.5686
321	1.5783
320	1.5883
319	1.6108
318	1.6108
317	1.6345
316	1.6326
315	1.6439
314	1.6575
313	1.6675
312	1.6798
311	1.6925
310	1.7212
309	1.7328
308	1.7281
307	1.7375
306	1.767
305	1.7772
304	1.8096
303	1.8446
302	1.8827
301	1.8927
300	1.9318
299	1.9788
298	2.0268
297	2.0809
296	2.1611
295	2.3187
294	2.4317
293	5
292	5
291	5
290	5
289	5
288	5
287	5
286	5
285	5
284	5
283	-5.0028
282	-5.0028
281	-5.0028
280	-5.0028
279	-5.0028
278	-5.0028
277	-5.0028
276	-5.0028
275	-5.0028
274	-5.0028
273	-5.0028
272	-5.0028
271	-5.0028
270	-5.0028
269	-5.0028
268	-5.0028
267	-5.0028
266	-5.0028
265	-5.0028
264	-5.0028
263	-5.0028
262	-5.0028
261	-5.0028
260	-5.0028
259	-5.0028
258	-5.0028
257	-5.0028
256	-5.0028
255	-5.0028
254	-5.0028
253	-5.0028
252	-5.0028
251	-5.0028
250	-5.0028
249	-5.0028
248	-5.0028
247	-5.0028
246	-5.0028
245	-5.0028
244	-5.0028
243	-5.0028
242	-5.0028
241	-5.0028
240	-5.0028
239	-5.0028
238	-5.0028
237	-5.0028
236	-5.0028
235	-5.0028
234	-5.0028
233	-5.0028
232	-5.0028
231	-5.0028
230	-5.0028
229	5
228	-5.0028
227	-5.0028
226	-5.0028
225	-5.0028
224	-5.0028
223	-5.0028
222	-5.0028
221	-5.0028
220	-5.0028
219	-5.0028
218	-5.0028
217	-5.0028
216	-5.0028
215	-5.0028
214	-5.0028
213	-5.0028
212	-5.0028
211	-5.0028
210	-5.0028
209	-5.0028
208	-5.0028
207	-5.0028
206	-5.0028
205	-5.0028
204	-5.0028
203	-5.0028
202	-5.0028
201	-5.0028
200	-5.0028
File Name	30mn.wscn
Date	2021-11-24 23:47:25
Operator
Sample Name	Data 13
Comment
Instrument Model	6800
ROM Ver.	1
Serial No.	1222507
Manuf. No.	6607026
Instrument Parameters
Measurement Mode	Spectrum Scan
Data Mode	ABS
Start WL	800
End WL	200
Scan Speed	400 nm/min
Sampling Interval	1
Slit Width	1.5
Lamp Change Mode	Auto
Auto Change WL	339
Baseline Correction	User 2
Response	Fast
Path Length	10
Data List
nm	ABS
800	0.0137
799	0.0134
798	0.0133
797	0.0134
796	0.0134
795	0.0133
794	0.0131
793	0.0131
792	0.0129
791	0.013
790	0.013
789	0.0127
788	0.0127
787	0.0128
786	0.0125
785	0.0125
784	0.0125
783	0.0125
782	0.0122
781	0.0123
780	0.0123
779	0.0123
778	0.0121
777	0.012
776	0.0123
775	0.0119
774	0.0121
773	0.012
772	0.0117
771	0.0117
770	0.0118
769	0.0115
768	0.0114
767	0.0116
766	0.0117
765	0.0115
764	0.0113
763	0.0115
762	0.0113
761	0.0113
760	0.0114
759	0.0113
758	0.012
757	0.0113
756	0.0111
755	0.011
754	0.0112
753	0.0111
752	0.0111
751	0.0111
750	0.0113
749	0.0112
748	0.0112
747	0.0113
746	0.0113
745	0.0113
744	0.0113
743	0.0109
742	0.0112
741	0.011
740	0.0111
739	0.0112
738	0.0113
737	0.0113
736	0.0113
735	0.0113
734	0.0109
733	0.0108
732	0.0107
731	0.0103
730	0.0105
729	0.01
728	0.0103
727	0.01
726	0.0101
725	0.0103
724	0.0097
723	0.0098
722	0.0097
721	0.0098
720	0.0098
719	0.0097
718	0.0098
717	0.0095
716	0.0096
715	0.0095
714	0.0093
713	0.0095
712	0.0093
711	0.0092
710	0.0092
709	0.0091
708	0.0091
707	0.0093
706	0.0093
705	0.0093
704	0.009
703	0.0093
702	0.0092
701	0.0092
700	0.0092
699	0.0094
698	0.0093
697	0.0093
696	0.0093
695	0.0095
694	0.0092
693	0.0093
692	0.0095
691	0.0096
690	0.0096
689	0.0098
688	0.0097
687	0.0101
686	0.0102
685	0.0103
684	0.0104
683	0.0104
682	0.0108
681	0.0108
680	0.011
679	0.0112
678	0.0112
677	0.0113
676	0.0115
675	0.0116
674	0.0116
673	0.0121
672	0.0122
671	0.0123
670	0.0126
669	0.0127
668	0.013
667	0.013
666	0.0132
665	0.0133
664	0.0134
663	0.0137
662	0.0139
661	0.0139
660	0.014
659	0.0145
658	0.0145
657	0.0148
656	0.0148
655	0.015
654	0.0151
653	0.0154
652	0.0156
651	0.0158
650	0.0161
649	0.0162
648	0.0164
647	0.0168
646	0.0171
645	0.0173
644	0.0178
643	0.0178
642	0.0181
641	0.0188
640	0.0188
639	0.0193
638	0.0194
637	0.0199
636	0.0202
635	0.0207
634	0.0209
633	0.0215
632	0.022
631	0.0221
630	0.0227
629	0.0233
628	0.0236
627	0.024
626	0.0246
625	0.0252
624	0.0257
623	0.0261
622	0.0269
621	0.0273
620	0.0278
619	0.0286
618	0.0288
617	0.0294
616	0.0302
615	0.0307
614	0.0313
613	0.0319
612	0.0329
611	0.0333
610	0.0339
609	0.0349
608	0.0357
607	0.0363
606	0.0373
605	0.038
604	0.0387
603	0.0394
602	0.0404
601	0.0411
600	0.0422
599	0.0428
598	0.0435
597	0.0449
596	0.0456
595	0.0466
594	0.0476
593	0.0488
592	0.0499
591	0.0507
590	0.0522
589	0.0537
588	0.0546
587	0.0561
586	0.0572
585	0.0586
584	0.0597
583	0.061
582	0.0624
581	0.0639
580	0.0654
579	0.0671
578	0.0684
577	0.0701
576	0.0717
575	0.0733
574	0.075
573	0.0767
572	0.0785
571	0.0803
570	0.0825
569	0.0844
568	0.0865
567	0.0886
566	0.0909
565	0.0935
564	0.0956
563	0.0979
562	0.0999
561	0.1025
560	0.1048
559	0.1074
558	0.1099
557	0.1122
556	0.1152
555	0.118
554	0.1211
553	0.1243
552	0.1272
551	0.1305
550	0.1333
549	0.1369
548	0.1405
547	0.1445
546	0.1481
545	0.152
544	0.156
543	0.1599
542	0.1635
541	0.168
540	0.1719
539	0.1761
538	0.1803
537	0.1848
536	0.1893
535	0.1942
534	0.1994
533	0.2042
532	0.2094
531	0.2149
530	0.2204
529	0.2254
528	0.2307
527	0.2368
526	0.2434
525	0.2499
524	0.2562
523	0.2628
522	0.2694
521	0.2762
520	0.283
519	0.2899
518	0.2974
517	0.304
516	0.3115
515	0.32
514	0.3282
513	0.3368
512	0.3455
511	0.3539
510	0.3627
509	0.3723
508	0.3824
507	0.3924
506	0.4032
505	0.4133
504	0.4244
503	0.4347
502	0.4451
501	0.4561
500	0.468
499	0.4789
498	0.4906
497	0.5026
496	0.5152
495	0.5279
494	0.5421
493	0.5567
492	0.571
491	0.5851
490	0.5994
489	0.6147
488	0.6317
487	0.6497
486	0.6669
485	0.685
484	0.7024
483	0.7201
482	0.7385
481	0.7564
480	0.7749
479	0.7942
478	0.8136
477	0.8344
476	0.8554
475	0.8774
474	0.9003
473	0.9237
472	0.9473
471	0.971
470	0.9948
469	1.0195
468	1.0472
467	1.0746
466	1.1023
465	1.1284
464	1.1542
463	1.1804
462	1.2048
461	1.2321
460	1.258
459	1.2839
458	1.3089
457	1.3334
456	1.3575
455	1.383
454	1.4067
453	1.4317
452	1.4559
451	1.4775
450	1.4989
449	1.5214
448	1.5421
447	1.5638
446	1.585
445	1.6038
444	1.6197
443	1.6363
442	1.6516
441	1.6655
440	1.6798
439	1.6968
438	1.7033
437	1.7144
436	1.7212
435	1.7304
434	1.7399
433	1.7495
432	1.752
431	1.7569
430	1.7619
429	1.7644
428	1.767
427	1.7746
426	1.7695
425	1.7746
424	1.7695
423	1.767
422	1.7619
421	1.7619
420	1.7569
419	1.7495
418	1.7471
417	1.7399
416	1.7328
415	1.7258
414	1.7167
413	1.7055
412	1.6903
411	1.6798
410	1.6655
409	1.6516
408	1.6401
407	1.6216
406	1.6055
405	1.5867
404	1.5718
403	1.5512
402	1.5346
401	1.5199
400	1.5003
399	1.4828
398	1.4634
397	1.4461
396	1.4294
395	1.4122
394	1.3893
393	1.3736
392	1.3535
391	1.3353
390	1.3214
389	1.3019
388	1.2881
387	1.27
386	1.2518
385	1.2373
384	1.2232
383	1.209
382	1.1965
381	1.185
380	1.1745
379	1.1493
378	1.1499
377	1.1499
376	1.1555
375	1.1624
374	1.1713
373	1.189
372	1.202
371	1.2139
370	1.2269
369	1.238
368	1.2471
367	1.2549
366	1.2525
365	1.2549
364	1.2502
363	1.2487
362	1.2541
361	1.2464
360	1.2464
359	1.2373
358	1.2328
357	1.2269
356	1.2284
355	1.2306
354	1.2225
353	1.2232
352	1.2211
351	1.2225
350	1.2189
349	1.2204
348	1.2204
347	1.2204
346	1.2211
345	1.2247
344	1.2262
343	1.2441
342	1.2487
341	1.2549
340	1.2588
339	1.2676
338	1.289
337	1.2967
336	1.3187
335	1.3269
334	1.3496
333	1.3506
332	1.3726
331	1.3882
330	1.4122
329	1.4294
328	1.4388
327	1.4647
326	1.4659
325	1.4934
324	1.503
323	1.5128
322	1.5243
321	1.5451
320	1.5436
319	1.5528
318	1.5734
317	1.5718
316	1.5934
315	1.58
314	1.6038
313	1.6126
312	1.6363
311	1.6326
310	1.6439
309	1.6695
308	1.6925
307	1.7011
306	1.7121
305	1.7569
304	1.7644
303	1.8181
302	1.8041
301	1.8632
300	1.8961
299	1.9355
298	1.9746
297	2.0809
296	2.1549
295	2.3098
294	5
293	5
292	5
291	5
290	5
289	5
288	5
287	5
286	5
285	5
284	5
283	-5.0028
282	-5.0028
281	-5.0028
280	-5.0028
279	-5.0028
278	-5.0028
277	-5.0028
276	-5.0028
275	-5.0028
274	-5.0028
273	-5.0028
272	-5.0028
271	-5.0028
270	-5.0028
269	-5.0028
268	-5.0028
267	-5.0028
266	-5.0028
265	-5.0028
264	-5.0028
263	-5.0028
262	-5.0028
261	-5.0028
260	-5.0028
259	-5.0028
258	-5.0028
257	-5.0028
256	-5.0028
255	-5.0028
254	-5.0028
253	-5.0028
252	-5.0028
251	-5.0028
250	-5.0028
249	-5.0028
248	-5.0028
247	-5.0028
246	-5.0028
245	-5.0028
244	-5.0028
243	-5.0028
242	-5.0028
241	-5.0028
240	-5.0028
239	-5.0028
238	-5.0028
237	-5.0028
236	-5.0028
235	-5.0028
234	-5.0028
233	-5.0028
232	-5.0028
231	-5.0028
230	-5.0028
229	5
228	-5.0028
227	-5.0028
226	-5.0028
225	-5.0028
224	-5.0028
223	-5.0028
222	-5.0028
221	-5.0028
220	-5.0028
219	-5.0028
218	-5.0028
217	-5.0028
216	-5.0028
215	-5.0028
214	-5.0028
213	-5.0028
212	-5.0028
211	-5.0028
210	-5.0028
209	-5.0028
208	-5.0028
207	-5.0028
206	-5.0028
205	-5.0028
204	-5.0028
203	-5.0028
202	-5.0028
201	-5.0028
200	-5.0028
File Name	30mn.wscn
Date	2021-11-25 00:05:37
Operator
Sample Name	Data 16
Comment
Instrument Model	6800
ROM Ver.	1
Serial No.	1222507
Manuf. No.	6607026
Instrument Parameters
Measurement Mode	Spectrum Scan
Data Mode	ABS
Start WL	800
End WL	200
Scan Speed	400 nm/min
Sampling Interval	1
Slit Width	1.5
Lamp Change Mode	Auto
Auto Change WL	339
Baseline Correction	User 2
Response	Fast
Path Length	10
Data List
nm	ABS
800	0.0072
799	0.007
798	0.0069
797	0.007
796	0.007
795	0.0069
794	0.0068
793	0.0069
792	0.0066
791	0.0066
790	0.0066
789	0.0063
788	0.0061
787	0.0064
786	0.0063
785	0.006
784	0.0059
783	0.0059
782	0.0057
781	0.0061
780	0.0059
779	0.006
778	0.0058
777	0.0056
776	0.0062
775	0.0057
774	0.0056
773	0.0056
772	0.0055
771	0.0056
770	0.0057
769	0.0055
768	0.0055
767	0.0053
766	0.0059
765	0.0057
764	0.0057
763	0.0059
762	0.0055
761	0.0059
760	0.0057
759	0.0059
758	0.0066
757	0.0059
756	0.0058
755	0.0058
754	0.0059
753	0.0059
752	0.0059
751	0.0059
750	0.0061
749	0.006
748	0.0061
747	0.0063
746	0.0066
745	0.0064
744	0.0066
743	0.0063
742	0.0064
741	0.0065
740	0.0064
739	0.0065
738	0.0066
737	0.007
736	0.0068
735	0.0066
734	0.0064
733	0.0062
732	0.0063
731	0.0059
730	0.0062
729	0.0057
728	0.0059
727	0.0055
726	0.0057
725	0.0059
724	0.0055
723	0.0056
722	0.0054
721	0.0056
720	0.0056
719	0.0054
718	0.0057
717	0.0054
716	0.0056
715	0.0055
714	0.0055
713	0.0055
712	0.0053
711	0.0053
710	0.0053
709	0.0052
708	0.0051
707	0.0052
706	0.0053
705	0.0053
704	0.0052
703	0.0054
702	0.0054
701	0.0053
700	0.0055
699	0.0056
698	0.0056
697	0.0055
696	0.0058
695	0.0059
694	0.006
693	0.006
692	0.0063
691	0.0062
690	0.0062
689	0.0065
688	0.0066
687	0.0069
686	0.007
685	0.0073
684	0.0074
683	0.0075
682	0.0079
681	0.0078
680	0.0082
679	0.0083
678	0.0085
677	0.0087
676	0.0089
675	0.0091
674	0.0091
673	0.0095
672	0.0098
671	0.0098
670	0.0101
669	0.0104
668	0.0108
667	0.0108
666	0.011
665	0.0112
664	0.0114
663	0.0116
662	0.0117
661	0.0121
660	0.0122
659	0.0125
658	0.0127
657	0.013
656	0.013
655	0.0132
654	0.0135
653	0.0137
652	0.014
651	0.0142
650	0.0147
649	0.0149
648	0.0151
647	0.0156
646	0.0156
645	0.0162
644	0.0165
643	0.0167
642	0.017
641	0.0178
640	0.0179
639	0.0183
638	0.0186
637	0.0191
636	0.0194
635	0.02
634	0.0202
633	0.0208
632	0.0212
631	0.0217
630	0.0221
629	0.0228
628	0.0232
627	0.0236
626	0.0243
625	0.025
624	0.0254
623	0.0261
622	0.0267
621	0.0272
620	0.0279
619	0.0286
618	0.0292
617	0.0297
616	0.0306
615	0.031
614	0.032
613	0.0324
612	0.0335
611	0.0341
610	0.0347
609	0.0356
608	0.0365
607	0.0373
606	0.0382
605	0.0392
604	0.0399
603	0.041
602	0.0419
601	0.0427
600	0.0436
599	0.0446
598	0.0455
597	0.0468
596	0.0475
595	0.0487
594	0.0498
593	0.0512
592	0.0523
591	0.0533
590	0.0549
589	0.0565
588	0.0576
587	0.0591
586	0.0605
585	0.062
584	0.0631
583	0.0645
582	0.0663
581	0.068
580	0.0693
579	0.0713
578	0.0726
577	0.0744
576	0.0762
575	0.078
574	0.0795
573	0.0818
572	0.0834
571	0.0858
570	0.0877
569	0.0898
568	0.0923
567	0.0946
566	0.097
565	0.0996
564	0.1022
563	0.1046
562	0.1067
561	0.1095
560	0.1121
559	0.1148
558	0.1174
557	0.1203
556	0.1232
555	0.1265
554	0.1294
553	0.133
552	0.1363
551	0.1399
550	0.1428
549	0.1468
548	0.1507
547	0.155
546	0.1588
545	0.1631
544	0.1673
543	0.1715
542	0.1756
541	0.1803
540	0.1846
539	0.1892
538	0.1936
537	0.1983
536	0.2035
535	0.2087
534	0.2143
533	0.2196
532	0.2252
531	0.2309
530	0.2369
529	0.2432
528	0.2484
527	0.2555
526	0.2623
525	0.2696
524	0.2767
523	0.2838
522	0.2908
521	0.2982
520	0.3054
519	0.313
518	0.3212
517	0.3284
516	0.3367
515	0.3458
514	0.3544
513	0.3639
512	0.3734
511	0.3825
510	0.3921
509	0.402
508	0.4133
507	0.4244
506	0.436
505	0.4472
504	0.459
503	0.4704
502	0.482
501	0.4939
500	0.5065
499	0.5185
498	0.5307
497	0.5439
496	0.5575
495	0.5713
494	0.5865
493	0.602
492	0.6176
491	0.633
490	0.6485
489	0.6655
488	0.6838
487	0.7028
486	0.7217
485	0.7413
484	0.7602
483	0.7788
482	0.7986
481	0.8187
480	0.8392
479	0.8598
478	0.8807
477	0.903
476	0.9259
475	0.95
474	0.9746
473	1
472	1.0254
471	1.051
470	1.0777
469	1.1051
468	1.1337
467	1.1636
466	1.1931
465	1.2218
464	1.2502
463	1.2781
462	1.3062
461	1.3334
460	1.3605
459	1.3872
458	1.4145
457	1.44
456	1.4672
455	1.4934
454	1.5199
453	1.5466
452	1.5702
451	1.5934
450	1.6161
449	1.6382
448	1.6595
447	1.6819
446	1.7011
445	1.7235
444	1.7375
443	1.7544
442	1.7695
441	1.7851
440	1.7986
439	1.8096
438	1.821
437	1.8297
436	1.8416
435	1.8477
434	1.8569
433	1.8632
432	1.8728
431	1.8761
430	1.8761
429	1.8827
428	1.8827
427	1.886
426	1.886
425	1.8894
424	1.8894
423	1.8827
422	1.8827
421	1.8794
420	1.8728
419	1.8664
418	1.8601
417	1.8601
416	1.8538
415	1.8477
414	1.8356
413	1.8268
412	1.8124
411	1.8068
410	1.7904
409	1.7746
408	1.7569
407	1.7471
406	1.7235
405	1.7099
404	1.6925
403	1.6757
402	1.6595
401	1.6382
400	1.6179
399	1.5986
398	1.5833
397	1.5638
396	1.5436
395	1.5243
394	1.5058
393	1.4867
392	1.4647
391	1.4449
390	1.4271
389	1.4089
388	1.3904
387	1.3736
386	1.3545
385	1.3372
384	1.3205
383	1.3071
382	1.2924
381	1.2806
380	1.27
379	1.2328
378	1.2343
377	1.2365
376	1.2403
375	1.2448
374	1.2612
373	1.2773
372	1.2865
371	1.2992
370	1.3142
369	1.3223
368	1.3288
367	1.3325
366	1.3344
365	1.3297
364	1.3297
363	1.3242
362	1.3223
361	1.3196
360	1.3106
359	1.3019
358	1.3027
357	1.3019
356	1.2907
355	1.289
354	1.2823
353	1.2865
352	1.274
351	1.2765
350	1.2692
349	1.266
348	1.2684
347	1.2636
346	1.2668
345	1.2652
344	1.2684
343	1.274
342	1.2716
341	1.2798
340	1.2967
339	1.3053
338	1.3223
337	1.3233
336	1.34
335	1.3496
334	1.3635
333	1.3788
332	1.3968
331	1.4045
330	1.4213
329	1.4559
328	1.4672
327	1.4841
326	1.4948
325	1.5142
324	1.5243
323	1.5346
322	1.5466
321	1.567
320	1.5883
319	1.5986
318	1.585
317	1.6108
316	1.6326
315	1.6439
314	1.6556
313	1.6675
312	1.6798
311	1.6925
310	1.6882
309	1.7167
308	1.7471
307	1.7569
306	1.8096
305	1.821
304	1.8601
303	1.8728
302	1.9136
301	1.9244
300	1.9706
299	2.0222
298	2.2291
297	2.3872
296	5
295	5
294	5
293	5
292	5
291	5
290	5
289	5
288	5
287	5
286	5
285	5
284	5
283	-5.0028
282	-5.0028
281	-5.0028
280	-5.0028
279	-5.0028
278	-5.0028
277	-5.0028
276	-5.0028
275	-5.0028
274	-5.0028
273	-5.0028
272	-5.0028
271	-5.0028
270	-5.0028
269	-5.0028
268	-5.0028
267	-5.0028
266	-5.0028
265	-5.0028
264	-5.0028
263	-5.0028
262	-5.0028
261	-5.0028
260	-5.0028
259	-5.0028
258	-5.0028
257	-5.0028
256	-5.0028
255	-5.0028
254	-5.0028
253	-5.0028
252	-5.0028
251	-5.0028
250	-5.0028
249	-5.0028
248	-5.0028
247	-5.0028
246	-5.0028
245	-5.0028
244	-5.0028
243	-5.0028
242	-5.0028
241	-5.0028
240	-5.0028
239	-5.0028
238	-5.0028
237	-5.0028
236	-5.0028
235	-5.0028
234	-5.0028
233	-5.0028
232	-5.0028
231	-5.0028
230	-5.0028
229	5
228	-5.0028
227	-5.0028
226	-5.0028
225	-5.0028
224	-5.0028
223	-5.0028
222	-5.0028
221	-5.0028
220	-5.0028
219	-5.0028
218	-5.0028
217	-5.0028
216	-5.0028
215	-5.0028
214	-5.0028
213	-5.0028
212	-5.0028
211	-5.0028
210	-5.0028
209	-5.0028
208	-5.0028
207	-5.0028
206	-5.0028
205	-5.0028
204	-5.0028
203	-5.0028
202	-5.0028
201	-5.0028
200	-5.0028
File Name	30mn.wscn
Date	2021-11-25 00:31:53
Operator
Sample Name	Data 1
Comment
Instrument Model	6800
ROM Ver.	1
Serial No.	1222507
Manuf. No.	6607026
Instrument Parameters
Measurement Mode	Spectrum Scan
Data Mode	ABS
Start WL	800
End WL	200
Scan Speed	400 nm/min
Sampling Interval	1
Slit Width	1.5
Lamp Change Mode	Auto
Auto Change WL	339
Baseline Correction	User 2
Response	Fast
Path Length	10
Data List
nm	ABS
800	0
799	0
798	0
797	-0.0001
796	0
795	0
794	-0.0002
793	-0.0002
792	-0.0001
791	-0.0003
790	-0.0001
789	-0.0013
788	-0.0014
787	-0.001
786	-0.0014
785	-0.0012
784	-0.0013
783	-0.0013
782	-0.0014
781	-0.0012
780	-0.0013
779	-0.0013
778	-0.0014
777	-0.0015
776	-0.0011
775	-0.0014
774	-0.0015
773	-0.0013
772	-0.0015
771	-0.0016
770	-0.0013
769	-0.0018
768	-0.0016
767	-0.0016
766	-0.0013
765	-0.0013
764	-0.0006
763	-0.0011
762	-0.0014
761	-0.0014
760	-0.0013
759	-0.0011
758	-0.0007
757	-0.0012
756	-0.0012
755	-0.0015
754	-0.0013
753	-0.0013
752	-0.0013
751	-0.0013
750	-0.0013
749	-0.0011
748	-0.0013
747	-0.0009
746	-0.0007
745	-0.0006
744	-0.0006
743	-0.0009
742	-0.0005
741	-0.0007
740	-0.0005
739	-0.0004
738	-0.0003
737	0
736	0
735	0
734	-0.0004
733	-0.0005
732	0
731	-0.0006
730	-0.0002
729	-0.0006
728	-0.0004
727	-0.0006
726	-0.0003
725	-0.0001
724	-0.0006
723	-0.0005
722	-0.0004
721	-0.0001
720	0
719	-0.0003
718	0
717	-0.0002
716	-0.0001
715	0
714	0
713	0
712	-0.0001
711	0
710	0
709	0
708	0
707	0.0003
706	0.0004
705	0.0004
704	0.0004
703	0.0006
702	0.0006
[truncated: 1,127 more rows]
