# Supplementary material for: Silver nanoparticle biosynthesis utilizing Ocimum kilimandscharicum leaf extract and assessment of its antibacterial activity against certain chosen bacteria
Source: PLoS One. 2024 May 29;19(5):e0295463. doi: 10.1371/journal.pone.0295463 (PMC11135695; doi:10.1371/journal.pone.0295463)
Supplement: S1 File — (ZIP) [file pone.0295463.s001.zip › data OK MES.xls]

## Sheet: Sheet1
Company
Print Date	2021-11-29 16:53:29
File Name	Extract.wscn
Date	2021-11-24 22:06:39
Operator
Sample Name	Data 4
Comment
Instrument Model	6800
ROM Ver.	1
Serial No.	1222507
Manuf. No.	6607026
Instrument Parameters
Measurement Mode	Spectrum Scan
Data Mode	ABS
Start WL	800
End WL	200
Scan Speed	400 nm/min
Sampling Interval	1
Slit Width	1.5
Lamp Change Mode	Auto
Auto Change WL	339
Baseline Correction	User 2
Response	Fast
Path Length	10
Data List
nm	ABS
800	0.9605
799	0.9621
798	0.9637
797	0.9657
796	0.9681
795	0.9702
794	0.9726
793	0.9751
792	0.9771
791	0.9796
790	0.9821
789	0.9859
788	0.988
787	0.9909
786	0.9926
785	0.9952
784	0.9969
783	0.9995
782	1.0017
781	1.0039
780	1.0061
779	1.0078
778	1.0096
777	1.0123
776	1.0145
775	1.0163
774	1.0195
773	1.0213
772	1.0236
771	1.0264
770	1.0287
769	1.0315
768	1.0338
767	1.0366
766	1.039
765	1.0419
764	1.0438
763	1.0467
762	1.0491
761	1.0525
760	1.0545
759	1.057
758	1.0599
757	1.0619
756	1.0644
755	1.067
754	1.07
753	1.0726
752	1.0762
751	1.0788
750	1.0819
749	1.0846
748	1.0872
747	1.0909
746	1.0942
745	1.0969
744	1.0996
743	1.1023
742	1.1056
741	1.1084
740	1.1112
739	1.1146
738	1.1174
737	1.1203
736	1.1232
735	1.1266
734	1.1301
733	1.1331
732	1.1366
731	1.1396
730	1.1432
729	1.1463
728	1.1499
727	1.153
726	1.1567
725	1.1611
724	1.1636
723	1.1674
722	1.1713
721	1.1745
720	1.1778
719	1.1817
718	1.185
717	1.189
716	1.1931
715	1.1972
714	1.1999
713	1.2041
712	1.2083
711	1.2118
710	1.2153
709	1.2196
708	1.2232
707	1.2276
706	1.2321
705	1.2358
704	1.2395
703	1.2441
702	1.2479
701	1.2518
700	1.2564
699	1.2604
698	1.2644
697	1.2676
696	1.2724
695	1.2773
694	1.2823
693	1.2865
692	1.2915
691	1.2958
690	1.301
689	1.3062
688	1.3115
687	1.3169
686	1.3233
685	1.3288
684	1.3334
683	1.3391
682	1.3448
681	1.3506
680	1.3555
679	1.3615
678	1.3665
677	1.3716
676	1.3767
675	1.383
674	1.3872
673	1.3946
672	1.399
671	1.4034
670	1.4089
669	1.4134
668	1.419
667	1.4236
666	1.4282
665	1.4317
664	1.4377
663	1.4412
662	1.4449
661	1.4473
660	1.4509
659	1.4534
658	1.4584
657	1.4609
656	1.4634
655	1.4672
654	1.4723
653	1.4749
652	1.4788
651	1.4828
650	1.4881
649	1.4921
648	1.4975
647	1.503
646	1.5072
645	1.5128
644	1.5185
643	1.5243
642	1.5301
641	1.5361
640	1.5406
639	1.5466
638	1.5528
637	1.559
636	1.5654
635	1.5718
634	1.5783
633	1.585
632	1.5917
631	1.5986
630	1.6055
629	1.6126
628	1.6197
627	1.627
626	1.6345
625	1.6401
624	1.6478
623	1.6556
622	1.6615
621	1.6695
620	1.6777
619	1.684
618	1.6903
617	1.6968
616	1.7033
615	1.7121
614	1.7212
613	1.7281
612	1.7351
611	1.7423
610	1.7495
609	1.7569
608	1.7644
607	1.7746
606	1.7798
605	1.7878
604	1.7958
603	1.8041
602	1.8124
601	1.8181
600	1.8268
599	1.8326
598	1.8416
597	1.8477
596	1.8569
595	1.8632
594	1.8728
593	1.8827
592	1.8894
591	1.8996
590	1.9065
589	1.9172
588	1.9244
587	1.9355
586	1.9469
585	1.9546
584	1.9625
583	1.9746
582	1.9829
581	1.9914
580	2
579	2.0087
578	2.0132
577	2.0268
576	2.0362
575	2.0409
574	2.0506
573	2.0604
572	2.0705
571	2.0809
570	2.0915
569	2.0969
568	2.1079
567	2.1191
566	2.1249
565	2.1426
564	2.1426
563	2.1549
562	2.1674
561	2.1739
560	2.1804
559	2.187
558	2.2006
557	2.2076
556	2.2218
555	2.2291
554	2.2365
553	2.2441
552	2.2596
551	2.2596
550	2.2676
549	2.2757
548	2.2839
547	2.2924
546	2.301
545	2.3187
544	2.3279
543	2.3372
542	2.3372
541	2.3565
540	2.3565
539	2.3665
538	2.3767
537	2.3872
536	2.3872
535	2.3979
534	2.4089
533	2.4089
532	2.4202
531	2.4202
530	2.4317
529	2.3279
528	2.3372
527	2.3279
526	2.3565
525	2.3372
524	2.3565
523	2.3565
522	2.3665
521	2.3565
520	2.3665
519	2.3665
518	2.3665
517	2.3665
516	2.3665
515	2.3665
514	2.3767
513	2.3767
512	2.3872
511	2.3872
510	2.3872
509	2.3872
508	2.3872
507	2.3979
506	2.3872
505	2.3979
504	2.4089
503	2.4089
502	2.3979
501	2.4089
500	2.4089
499	2.4089
498	2.4089
497	2.4089
496	2.4202
495	2.4202
494	2.4089
493	2.4089
492	2.4202
491	2.4202
490	2.4202
489	2.4202
488	2.4317
487	2.4202
486	2.4202
485	2.4317
484	2.4202
483	2.4317
482	2.4317
481	2.4317
480	2.4436
479	2.4317
478	2.4317
477	2.4436
476	2.4317
475	2.4436
474	2.4317
473	2.4317
472	2.4317
471	2.4317
470	2.4317
469	2.4317
468	2.4317
467	2.4436
466	2.4317
465	2.4317
464	2.4317
463	2.4317
462	2.4436
461	2.4317
460	2.4436
459	2.4436
458	2.4317
457	2.4436
456	2.4317
455	2.4202
454	2.4317
453	2.4317
452	2.4317
451	2.4317
450	2.4317
449	2.4436
448	2.4436
447	2.4436
446	2.4317
445	2.4317
444	2.4317
443	2.4317
442	2.4317
441	2.4202
440	2.4202
439	2.4436
438	2.4317
437	2.4317
436	2.4436
435	2.4317
434	2.4317
433	2.4317
432	2.4317
431	2.4202
430	2.4202
429	2.4317
428	2.4317
427	2.4317
426	2.4202
425	2.4317
424	2.4202
423	2.4202
422	2.4317
421	2.4202
420	2.4202
419	2.4202
418	2.4317
417	2.4317
416	2.4317
415	2.4436
414	2.4317
413	2.4202
412	2.4436
411	2.4436
410	2.4317
409	2.4436
408	2.4559
407	2.4436
406	2.4317
405	2.4436
404	2.4436
403	2.4559
402	2.4685
401	2.4559
400	2.4317
399	2.4317
398	2.4436
397	2.4559
396	2.4685
395	2.4317
394	2.4685
393	2.4559
392	2.4685
391	2.4559
390	2.4814
389	2.4685
388	2.4559
387	2.4685
386	2.4814
385	2.5086
384	2.4948
383	2.4814
382	2.4948
381	2.5228
380	2.5686
379	2.1804
378	2.2441
377	2.2596
376	2.2676
375	2.3372
374	2.3565
373	2.4202
372	2.585
371	2.585
370	2.585
369	2.6989
368	2.8239
367	2.8239
366	2.8239
365	2.8239
364	2.7958
363	3
362	2.9586
361	2.9586
360	2.7695
359	2.9586
358	2.9586
357	2.9208
356	2.602
355	2.7212
354	2.886
353	3.2218
352	2.886
351	3.2218
350	3.2218
349	2.8239
348	3.0969
347	2.7958
346	2.7695
345	3.0457
344	3.0457
343	3.0457
342	2.6989
341	5
340	2.9586
339	2.9586
338	3.2218
337	3.2218
336	3.2218
335	3.2218
334	2.886
333	5
332	3.2218
331	3.2218
330	3.2218
329	3.2218
328	3.2218
327	2.886
326	5
325	5
324	3.2218
323	3.2218
322	3.2218
321	3.2218
320	3.2218
319	3.2218
318	3.2218
317	3.2218
316	3.2218
315	5
314	3.2218
313	3.2218
312	3.2218
311	3.2218
310	2.8239
309	3.2218
308	2.8239
307	5
306	3.0969
305	3.0969
304	3.0969
303	5
302	3.0457
301	5
300	3
299	2.9586
298	5
297	5
296	5
295	5
294	5
293	5
292	5
291	5
290	5
289	5
288	5
287	5
286	5
285	5
284	5
283	-5.0028
282	-5.0028
281	-5.0028
280	-5.0028
279	-5.0028
278	-5.0028
277	-5.0028
276	-5.0028
275	-5.0028
274	-5.0028
273	-5.0028
272	-5.0028
271	-5.0028
270	-5.0028
269	-5.0028
268	-5.0028
267	-5.0028
266	-5.0028
265	-5.0028
264	-5.0028
263	-5.0028
262	-5.0028
261	-5.0028
260	-5.0028
259	-5.0028
258	-5.0028
257	-5.0028
256	-5.0028
255	-5.0028
254	-5.0028
253	-5.0028
252	-5.0028
251	-5.0028
250	-5.0028
249	-5.0028
248	-5.0028
247	-5.0028
246	-5.0028
245	-5.0028
244	-5.0028
243	-5.0028
242	-5.0028
241	-5.0028
240	-5.0028
239	-5.0028
238	-5.0028
237	-5.0028
236	-5.0028
235	-5.0028
234	-5.0028
233	-5.0028
232	-5.0028
231	-5.0028
230	-5.0028
229	5
228	-5.0028
227	-5.0028
226	-5.0028
225	-5.0028
224	-5.0028
223	-5.0028
222	-5.0028
221	-5.0028
220	-5.0028
219	-5.0028
218	-5.0028
217	-5.0028
216	-5.0028
215	-5.0028
214	-5.0028
213	-5.0028
212	-5.0028
211	-5.0028
210	-5.0028
209	-5.0028
208	-5.0028
207	-5.0028
206	-5.0028
205	-5.0028
204	-5.0028
203	-5.0028
202	-5.0028
201	-5.0028
200	-5.0028
File Name	Extract.wscn
Date	2021-11-25 00:05:37
Operator
Sample Name	Data 16
Comment
Instrument Model	6800
ROM Ver.	1
Serial No.	1222507
Manuf. No.	6607026
Instrument Parameters
Measurement Mode	Spectrum Scan
Data Mode	ABS
Start WL	800
End WL	200
Scan Speed	400 nm/min
Sampling Interval	1
Slit Width	1.5
Lamp Change Mode	Auto
Auto Change WL	339
Baseline Correction	User 2
Response	Fast
Path Length	10
Data List
nm	ABS
800	0.0072
799	0.007
798	0.0069
797	0.007
796	0.007
795	0.0069
794	0.0068
793	0.0069
792	0.0066
791	0.0066
790	0.0066
789	0.0063
788	0.0061
787	0.0064
786	0.0063
785	0.006
784	0.0059
783	0.0059
782	0.0057
781	0.0061
780	0.0059
779	0.006
778	0.0058
777	0.0056
776	0.0062
775	0.0057
774	0.0056
773	0.0056
772	0.0055
771	0.0056
770	0.0057
769	0.0055
768	0.0055
767	0.0053
766	0.0059
765	0.0057
764	0.0057
763	0.0059
762	0.0055
761	0.0059
760	0.0057
759	0.0059
758	0.0066
757	0.0059
756	0.0058
755	0.0058
754	0.0059
753	0.0059
752	0.0059
751	0.0059
750	0.0061
749	0.006
748	0.0061
747	0.0063
746	0.0066
745	0.0064
744	0.0066
743	0.0063
742	0.0064
741	0.0065
740	0.0064
739	0.0065
738	0.0066
737	0.007
736	0.0068
735	0.0066
734	0.0064
733	0.0062
732	0.0063
731	0.0059
730	0.0062
729	0.0057
728	0.0059
727	0.0055
726	0.0057
725	0.0059
724	0.0055
723	0.0056
722	0.0054
721	0.0056
720	0.0056
719	0.0054
718	0.0057
717	0.0054
716	0.0056
715	0.0055
714	0.0055
713	0.0055
712	0.0053
711	0.0053
710	0.0053
709	0.0052
708	0.0051
707	0.0052
706	0.0053
705	0.0053
704	0.0052
703	0.0054
702	0.0054
701	0.0053
700	0.0055
699	0.0056
698	0.0056
697	0.0055
696	0.0058
695	0.0059
694	0.006
693	0.006
692	0.0063
691	0.0062
690	0.0062
689	0.0065
688	0.0066
687	0.0069
686	0.007
685	0.0073
684	0.0074
683	0.0075
682	0.0079
681	0.0078
680	0.0082
679	0.0083
678	0.0085
677	0.0087
676	0.0089
675	0.0091
674	0.0091
673	0.0095
672	0.0098
671	0.0098
670	0.0101
669	0.0104
668	0.0108
667	0.0108
666	0.011
665	0.0112
664	0.0114
663	0.0116
662	0.0117
661	0.0121
660	0.0122
659	0.0125
658	0.0127
657	0.013
656	0.013
655	0.0132
654	0.0135
653	0.0137
652	0.014
651	0.0142
650	0.0147
649	0.0149
648	0.0151
647	0.0156
646	0.0156
645	0.0162
644	0.0165
643	0.0167
642	0.017
641	0.0178
640	0.0179
639	0.0183
638	0.0186
637	0.0191
636	0.0194
635	0.02
634	0.0202
633	0.0208
632	0.0212
631	0.0217
630	0.0221
629	0.0228
628	0.0232
627	0.0236
626	0.0243
625	0.025
624	0.0254
623	0.0261
622	0.0267
621	0.0272
620	0.0279
619	0.0286
618	0.0292
617	0.0297
616	0.0306
615	0.031
614	0.032
613	0.0324
612	0.0335
611	0.0341
610	0.0347
609	0.0356
608	0.0365
607	0.0373
606	0.0382
605	0.0392
604	0.0399
603	0.041
602	0.0419
601	0.0427
600	0.0436
599	0.0446
598	0.0455
597	0.0468
596	0.0475
595	0.0487
594	0.0498
593	0.0512
592	0.0523
591	0.0533
590	0.0549
589	0.0565
588	0.0576
587	0.0591
586	0.0605
585	0.062
584	0.0631
583	0.0645
582	0.0663
581	0.068
580	0.0693
579	0.0713
578	0.0726
577	0.0744
576	0.0762
575	0.078
574	0.0795
573	0.0818
572	0.0834
571	0.0858
570	0.0877
569	0.0898
568	0.0923
567	0.0946
566	0.097
565	0.0996
564	0.1022
563	0.1046
562	0.1067
561	0.1095
560	0.1121
559	0.1148
558	0.1174
557	0.1203
556	0.1232
555	0.1265
554	0.1294
553	0.133
552	0.1363
551	0.1399
550	0.1428
549	0.1468
548	0.1507
547	0.155
546	0.1588
545	0.1631
544	0.1673
543	0.1715
542	0.1756
541	0.1803
540	0.1846
539	0.1892
538	0.1936
537	0.1983
536	0.2035
535	0.2087
534	0.2143
533	0.2196
532	0.2252
531	0.2309
530	0.2369
529	0.2432
528	0.2484
527	0.2555
526	0.2623
525	0.2696
524	0.2767
523	0.2838
522	0.2908
521	0.2982
520	0.3054
519	0.313
518	0.3212
517	0.3284
516	0.3367
515	0.3458
514	0.3544
513	0.3639
512	0.3734
511	0.3825
510	0.3921
509	0.402
508	0.4133
507	0.4244
506	0.436
505	0.4472
504	0.459
503	0.4704
502	0.482
501	0.4939
500	0.5065
499	0.5185
498	0.5307
497	0.5439
496	0.5575
495	0.5713
494	0.5865
493	0.602
492	0.6176
491	0.633
490	0.6485
489	0.6655
488	0.6838
487	0.7028
486	0.7217
485	0.7413
484	0.7602
483	0.7788
482	0.7986
481	0.8187
480	0.8392
479	0.8598
478	0.8807
477	0.903
476	0.9259
475	0.95
474	0.9746
473	1
472	1.0254
471	1.051
470	1.0777
469	1.1051
468	1.1337
467	1.1636
466	1.1931
465	1.2218
464	1.2502
463	1.2781
462	1.3062
461	1.3334
460	1.3605
459	1.3872
458	1.4145
457	1.44
456	1.4672
455	1.4934
454	1.5199
453	1.5466
452	1.5702
451	1.5934
450	1.6161
449	1.6382
448	1.6595
447	1.6819
446	1.7011
445	1.7235
444	1.7375
443	1.7544
442	1.7695
441	1.7851
440	1.7986
439	1.8096
438	1.821
437	1.8297
436	1.8416
435	1.8477
434	1.8569
433	1.8632
432	1.8728
431	1.8761
430	1.8761
429	1.8827
428	1.8827
427	1.886
426	1.886
425	1.8894
424	1.8894
423	1.8827
422	1.8827
421	1.8794
420	1.8728
419	1.8664
418	1.8601
417	1.8601
416	1.8538
415	1.8477
414	1.8356
413	1.8268
412	1.8124
411	1.8068
410	1.7904
409	1.7746
408	1.7569
407	1.7471
406	1.7235
405	1.7099
404	1.6925
403	1.6757
402	1.6595
401	1.6382
400	1.6179
399	1.5986
398	1.5833
397	1.5638
396	1.5436
395	1.5243
394	1.5058
393	1.4867
392	1.4647
391	1.4449
390	1.4271
389	1.4089
388	1.3904
387	1.3736
386	1.3545
385	1.3372
384	1.3205
383	1.3071
382	1.2924
381	1.2806
380	1.27
379	1.2328
378	1.2343
377	1.2365
376	1.2403
375	1.2448
374	1.2612
373	1.2773
372	1.2865
371	1.2992
370	1.3142
369	1.3223
368	1.3288
367	1.3325
366	1.3344
365	1.3297
364	1.3297
363	1.3242
362	1.3223
361	1.3196
360	1.3106
359	1.3019
358	1.3027
357	1.3019
356	1.2907
355	1.289
354	1.2823
353	1.2865
352	1.274
351	1.2765
350	1.2692
349	1.266
348	1.2684
347	1.2636
346	1.2668
345	1.2652
344	1.2684
343	1.274
342	1.2716
341	1.2798
340	1.2967
339	1.3053
338	1.3223
337	1.3233
336	1.34
335	1.3496
334	1.3635
333	1.3788
332	1.3968
331	1.4045
330	1.4213
329	1.4559
328	1.4672
327	1.4841
326	1.4948
325	1.5142
324	1.5243
323	1.5346
322	1.5466
321	1.567
320	1.5883
319	1.5986
318	1.585
317	1.6108
316	1.6326
315	1.6439
314	1.6556
313	1.6675
312	1.6798
311	1.6925
310	1.6882
309	1.7167
308	1.7471
307	1.7569
306	1.8096
305	1.821
304	1.8601
303	1.8728
302	1.9136
301	1.9244
300	1.9706
299	2.0222
298	2.2291
297	2.3872
296	5
295	5
294	5
293	5
292	5
291	5
290	5
289	5
288	5
287	5
286	5
285	5
284	5
283	-5.0028
282	-5.0028
281	-5.0028
280	-5.0028
279	-5.0028
278	-5.0028
277	-5.0028
276	-5.0028
275	-5.0028
274	-5.0028
273	-5.0028
272	-5.0028
271	-5.0028
270	-5.0028
269	-5.0028
268	-5.0028
267	-5.0028
266	-5.0028
265	-5.0028
264	-5.0028
263	-5.0028
262	-5.0028
261	-5.0028
260	-5.0028
259	-5.0028
258	-5.0028
257	-5.0028
256	-5.0028
255	-5.0028
254	-5.0028
253	-5.0028
252	-5.0028
251	-5.0028
250	-5.0028
249	-5.0028
248	-5.0028
247	-5.0028
246	-5.0028
245	-5.0028
244	-5.0028
243	-5.0028
242	-5.0028
241	-5.0028
240	-5.0028
239	-5.0028
238	-5.0028
237	-5.0028
236	-5.0028
235	-5.0028
234	-5.0028
233	-5.0028
232	-5.0028
231	-5.0028
230	-5.0028
229	5
228	-5.0028
227	-5.0028
226	-5.0028
225	-5.0028
224	-5.0028
223	-5.0028
222	-5.0028
221	-5.0028
220	-5.0028
219	-5.0028
218	-5.0028
217	-5.0028
216	-5.0028
215	-5.0028
214	-5.0028
213	-5.0028
212	-5.0028
211	-5.0028
210	-5.0028
209	-5.0028
208	-5.0028
207	-5.0028
206	-5.0028
205	-5.0028
204	-5.0028
203	-5.0028
202	-5.0028
201	-5.0028
200	-5.0028
File Name	Extract.wscn
Date	2021-11-12 10:18:35
Operator	idg
Sample Name	Data 2
Comment
Instrument Model	6800
ROM Ver.	1
Serial No.	1222507
Manuf. No.	6607026
Instrument Parameters
Measurement Mode	Spectrum Scan
Data Mode	ABS
Start WL	800
End WL	200
Scan Speed	400 nm/min
Sampling Interval	1
Slit Width	1.5
Lamp Change Mode	Auto
Auto Change WL	339
Baseline Correction	User 2
Response	Fast
Path Length	10
Data List
nm	ABS
800	0.0092
799	0.0091
798	0.0093
797	0.0094
796	0.0092
795	0.0093
794	0.0093
793	0.0093
792	0.0093
791	0.0094
790	0.0094
789	0.0097
788	0.0092
787	0.009
786	0.0092
785	0.009
784	0.0092
783	0.009
782	0.0089
781	0.009
780	0.0088
779	0.0089
778	0.0088
777	0.0089
776	0.0085
775	0.0088
774	0.0089
773	0.0087
772	0.0086
771	0.0086
770	0.0086
769	0.0085
768	0.0085
767	0.0087
766	0.0085
765	0.0083
764	0.0084
763	0.0082
762	0.0083
761	0.0082
760	0.0082
759	0.008
758	0.0078
757	0.008
756	0.0081
755	0.008
754	0.0078
753	0.0079
752	0.0078
751	0.0078
750	0.0078
749	0.008
748	0.0077
747	0.008
746	0.0078
745	0.0076
744	0.008
743	0.0081
742	0.0081
741	0.0083
740	0.0082
739	0.0084
738	0.0088
737	0.0084
736	0.0085
735	0.0083
734	0.0082
733	0.008
732	0.0081
731	0.0083
730	0.0079
729	0.0081
728	0.0079
727	0.0084
726	0.008
725	0.0079
724	0.008
723	0.0081
722	0.0079
721	0.0077
720	0.0079
719	0.0078
718	0.0078
717	0.0076
716	0.0077
715	0.0078
714	0.0078
713	0.0077
712	0.0075
711	0.0075
710	0.0075
709	0.0076
708	0.0075
707	0.0075
706	0.0074
705	0.0072
704	0.0072
703	0.007
702	0.0073
701	0.0074
700	0.007
699	0.007
698	0.0073
697	0.007
696	0.0069
695	0.0069
694	0.0067
693	0.0067
692	0.0066
691	0.0064
690	0.0065
689	0.0062
688	0.006
687	0.006
686	0.0058
685	0.0056
684	0.0052
683	0.005
682	0.0044
681	0.0041
680	0.0039
679	0.0033
678	0.0028
677	0.0022
676	0.0017
675	0.0011
674	0.0005
673	0
672	-0.0007
671	-0.0009
670	-0.0013
669	-0.0016
668	-0.0018
667	-0.0017
666	-0.0013
665	-0.0013
664	-0.0011
663	-0.0006
662	-0.0001
661	0.0001
660	0.0006
659	0.0011
658	0.0016
657	0.0019
656	0.0021
655	0.0024
654	0.0027
653	0.0029
652	0.0032
651	0.0033
650	0.0034
649	0.0037
648	0.0039
647	0.0041
646	0.0041
645	0.0045
644	0.0046
643	0.005
642	0.0051
641	0.0052
640	0.0056
639	0.0057
638	0.006
637	0.0061
636	0.0063
635	0.0064
634	0.0063
633	0.0062
632	0.0065
631	0.0063
630	0.0068
629	0.0065
628	0.0067
627	0.0068
626	0.0067
625	0.0067
624	0.0068
623	0.007
622	0.0069
621	0.0069
620	0.0071
619	0.0073
618	0.0071
617	0.007
616	0.0074
615	0.0074
614	0.0076
613	0.0076
612	0.0078
611	0.0078
610	0.008
609	0.008
608	0.0083
607	0.0083
606	0.0084
605	0.0085
604	0.0087
603	0.0085
602	0.0088
601	0.0089
600	0.0089
599	0.0092
598	0.0091
597	0.009
596	0.0094
595	0.0093
594	0.0094
593	0.0096
592	0.0098
591	0.009
590	0.0097
589	0.0101
588	0.0101
587	0.0099
586	0.0099
585	0.0102
584	0.0103
583	0.0105
582	0.0105
581	0.0105
580	0.0106
579	0.0108
578	0.0105
577	0.0106
576	0.0109
575	0.011
574	0.0109
573	0.0111
572	0.0112
571	0.0113
570	0.0114
569	0.0115
568	0.0118
567	0.0118
566	0.012
565	0.0122
564	0.0124
563	0.0122
562	0.0125
561	0.0128
560	0.013
559	0.0133
558	0.0133
557	0.0133
556	0.0136
555	0.014
554	0.0141
553	0.0142
552	0.0143
551	0.0147
550	0.015
549	0.015
548	0.015
547	0.0153
546	0.0156
545	0.0161
544	0.0159
543	0.0161
542	0.0163
541	0.0166
540	0.0167
539	0.017
538	0.017
537	0.0172
536	0.0173
535	0.0174
534	0.0176
533	0.0179
532	0.018
531	0.0182
530	0.0182
529	0.0166
528	0.017
527	0.0172
526	0.0169
525	0.0175
524	0.0174
523	0.0176
522	0.0176
521	0.0178
520	0.0179
519	0.0179
518	0.0179
517	0.0179
516	0.0179
515	0.018
514	0.018
513	0.0182
512	0.018
511	0.0181
510	0.0179
509	0.0181
508	0.0178
507	0.0177
506	0.0181
505	0.0178
504	0.0179
503	0.018
502	0.0175
501	0.0175
500	0.0175
499	0.0174
498	0.0172
497	0.0174
496	0.0172
495	0.0171
494	0.0173
493	0.0176
492	0.0179
491	0.0179
490	0.0181
489	0.0184
488	0.0189
487	0.0193
486	0.0195
485	0.02
484	0.0204
483	0.0209
482	0.0208
481	0.0215
480	0.0218
479	0.0218
478	0.022
477	0.0222
476	0.0223
475	0.0225
474	0.0223
473	0.0225
472	0.0222
471	0.0222
470	0.0223
469	0.022
468	0.0221
467	0.0219
466	0.022
465	0.0221
464	0.0224
463	0.0224
462	0.0226
461	0.0234
460	0.0238
459	0.0242
458	0.0253
457	0.0257
456	0.0264
455	0.0275
454	0.0282
453	0.0295
452	0.0299
451	0.031
450	0.0316
449	0.0319
448	0.0326
447	0.0327
446	0.0332
445	0.0331
444	0.0322
443	0.0329
442	0.0324
441	0.032
440	0.0313
439	0.0313
438	0.0309
437	0.031
436	0.0309
435	0.031
434	0.0311
433	0.0318
432	0.0324
431	0.0329
430	0.034
429	0.0343
428	0.0355
427	0.0364
426	0.0377
425	0.0386
424	0.0393
423	0.04
422	0.0406
421	0.0413
420	0.0416
419	0.0419
418	0.0421
417	0.0424
416	0.0425
415	0.0424
414	0.0428
413	0.0427
412	0.0422
411	0.0426
410	0.0428
409	0.0429
408	0.0427
407	0.0425
406	0.0429
405	0.0429
404	0.0423
403	0.0427
402	0.0425
401	0.0427
400	0.0419
399	0.0423
398	0.0419
397	0.0416
396	0.0404
395	0.0406
394	0.0401
393	0.0394
392	0.039
391	0.0385
390	0.038
389	0.0373
388	0.0363
387	0.0355
386	0.0348
385	0.0341
384	0.0334
383	0.033
382	0.0326
381	0.0324
380	0.0326
379	0.0277
378	0.0289
377	0.0303
376	0.033
375	0.0378
374	0.0431
373	0.0511
372	0.0591
371	0.0653
370	0.0726
369	0.0783
368	0.0827
367	0.0863
366	0.0896
365	0.091
364	0.0914
363	0.0913
362	0.0917
361	0.0908
360	0.0897
359	0.0893
358	0.0886
357	0.0865
356	0.0853
355	0.0838
354	0.0821
353	0.0797
352	0.078
351	0.0773
350	0.0759
349	0.0731
348	0.0726
347	0.0707
346	0.0694
345	0.0679
344	0.0671
343	0.0652
342	0.0637
341	0.0644
340	0.0618
339	0.0609
338	0.0708
337	0.0713
336	0.0703
335	0.0694
334	0.0681
333	0.0673
332	0.066
331	0.0666
330	0.0657
329	0.0657
328	0.0653
327	0.0644
326	0.0644
325	0.0637
324	0.0632
323	0.0617
322	0.063
321	0.063
320	0.0615
319	0.0631
318	0.0639
317	0.0644
316	0.0641
315	0.0634
314	0.0647
313	0.0648
312	0.0665
311	0.0675
310	0.0679
309	0.069
308	0.0695
307	0.0713
306	0.0728
305	0.0736
304	0.0755
303	0.0773
302	0.0777
301	0.0795
300	0.0831
299	0.0878
298	0.0903
297	0.095
296	0.0983
295	0.1029
294	0.1013
293	0.1069
292	0.0883
291	0.0986
290	0.1038
289	0.1105
288	0.1429
287	0.1132
286	0.0781
285	0.2631
284	0.6156
283	5
282	5
281	5
280	5
279	5
278	5
277	5
276	5
275	-5.0028
274	-5.0028
273	-5.0028
272	5
271	-5.0028
270	-5.0028
269	-5.0028
268	-5.0028
267	-5.0028
266	5
265	5
264	5
263	5
262	5
261	-5.0028
260	-5.0028
259	5
258	5
257	5
256	5
255	5
254	5
253	5
252	-5.0028
251	-5.0028
250	5
249	5
248	5
247	5
246	5
245	5
244	5
243	-5.0028
242	5
241	5
240	5
239	5
238	5
237	-5.0028
236	-5.0028
235	5
234	5
233	5
232	5
231	5
230	5
229	5
228	5
227	5
226	5
225	5
224	5
223	5
222	5
221	5
220	5
219	5
218	5
217	5
216	5
215	5
214	5
213	5
212	5
211	5
210	5
209	5
208	5
207	5
206	5
205	5
204	5
203	5
202	5
201	5
200	5
